# Supplementary material for: Genome assembly and population genomic analysis provide insights into the evolution of modern sweet corn
Source: Nat Commun. 2021 Feb 23;12:1227. doi: 10.1038/s41467-021-21380-4 (PMC7902669; doi:10.1038/s41467-021-21380-4)
Supplement: Supplementary file 4 — Supplementary Data 1 [file 41467_2021_21380_MOESM4_ESM.xlsx]

## Sheet: Sheet1
Supplementary Data 1. Summary of TE superfamily in Ia453-sh2 and six field corn genomes
Annotated elements of each TE superfamily in maize genomes	Ia453-sh2			B73v4			Mo17			W22			DK105			EP1			F7
Classfication	No. of TE	Length (bp)	Percentage of genome (%)	No. of TE	Length (bp)	Percentage of genome (%)	No. of TE	Length (bp)	Percentage of genome (%)	No. of TE	Length (bp)	Percentage of genome (%)	No. of TE	Length (bp)	Percentage of genome (%)	No. of TE	Length (bp)	Percentage of genome (%)	No. of TE	Length (bp)	Percentage of genome (%)
Class I: Retrotransposon	1782749	1427602798	0.69848	1795338	1426623165	0.687329	1757784	1403762309	0.678372	1836802	1458747233	0.700537	1846716	1466006002	0.677565	2502150	1562227399	0.679611	1965835	1555284043	0.696618
LTR retrotransposon	1781552	1426840129	0.698106	1794073	1425751633	0.686909	1756515	1402894559	0.677953	1835546	1457940798	0.700149	1845485	1465181458	0.677184	2500927	1561377551	0.679242	1964640	1554539251	0.696285
Copia	456321	420673568	0.205822	378637	393088840	0.189385	376136	361379112	0.174637	423442	390412175	0.187488	335980	395832196	0.182947	569261	392222846	0.170628	368409	425055221	0.190384
Gypsy	843793	784744911	0.38395	940534	807246690	0.388921	822120	793694891	0.383555	904529	825382404	0.396375	1049623	857784503	0.396455	1178992	867332922	0.377313	963124	861184159	0.385728
unknown	481438	221421650	0.108334	474902	225416103	0.108603	558259	247820556	0.11976	507575	242146219	0.116286	459882	211564759	0.0977819	752674	301821783	0.131301	633107	268299871	0.120173
LINE	306	475077	0.00023244	312	558794	0.00026922	329	567499	0.000274245	282	491112	0.000235848	326	534710	0.000247135	298	550584	0.000239519	278	452790	0.000202807
﻿L1	184	378697	0.000185284	205	453522	0.000218501	216	461484	0.000223013	178	394121	0.000189269	209	429056	0.000198303	190	446098	0.000194065	173	357018	0.00015991
﻿ RTE	122	96380	4.71556e-05	107	105272	5.07187e-05	113	106015	5.1232e-05	104	96991	4.65781e-05	117	105654	4.88316e-05	108	104486	4.54542e-05	105	95772	4.28967e-05
SINE	891	287592	0.000140709	953	312738	0.000150673	940	300251	0.000145097	974	315323	0.000151428	905	289834	0.000133957	925	299264	0.000130188	917	292002	0.000130789
Class II: DNA Transposon	864960	262392521	0.12838	992178	320249745	0.154292	909324	312063923	0.150806	893507	284096632	0.136432	932096	353487589	0.163376	1173966	382780924	0.16652	752140	316150837	0.141605
TIR transposon	418078	139790667	0.068395	471463	157790898	0.0760216	417605	143368694	0.0692833	667898	207700385	0.0997443	672708	251272758	0.116134	885322	268162299	0.116658	442138	183318350	0.0821091
﻿ hAT	55757	22532762	0.0110245	60835	21981301	0.0105903	49727	19990032	0.00966024	54562	22353745	0.010735	43724	17576013	0.00812336	52632	22036549	0.0095865	64281	25507168	0.0114248
﻿CACTA	126781	59523341	0.0291228	155243	68478089	0.0329919	140471	65215152	0.0315154	140679	71829266	0.0344947	151775	80523180	0.0372165	221381	106600050	0.0463739	177728	82577532	0.0369868
Pif/Harbinger	45137	11534941	0.00564367	42160	10741366	0.00517505	44002	10822515	0.00523001	39838	10913521	0.00524102	34296	8931568	0.00412803	38078	10209543	0.00444143	39299	10285236	0.0046068
Mutator	163225	40553854	0.0198417	172576	47798432	0.0230287	150205	40130431	0.0193931	401534	96712616	0.0464445	426794	141315214	0.0653137	516190	118556082	0.0515751	127387	58200956	0.0260685
Tc1/Mariner	27178	5645769	0.00276229	40649	8791710	0.00423573	33200	7210564	0.00348452	31285	5891237	0.00282916	16119	2926783	0.00135271	57041	10760075	0.00468092	33443	6747458	0.00302222
Helitron	350444	104685286	0.0512191	421195	144067584	0.0694099	388877	149552518	0.0722717	126397	57387124	0.0275591	166567	84612744	0.0391067	154217	92923472	0.0404242	174141	110302774	0.0494051
MITE	96438	17916568	0.00876599	99520	18391263	0.00886067	102842	19142711	0.00925077	99212	19009123	0.00912878	92821	17602087	0.00813541	134427	21695153	0.00943798	135861	22529713	0.0100912
﻿ hAT	24240	6224171	0.00304528	24719	6216367	0.00299497	25703	6658512	0.00321774	26571	6898548	0.0033129	23908	6260999	0.00289374	28768	7427161	0.00323102	25999	6648360	0.00297783
﻿CACTA	3702	578951	0.000283262	2403	405201	0.000195221	3972	620035	0.000299634	3942	545482	0.000261958	3740	549208	0.000253835	3312	516564	0.000224719	5099	702646	0.000314718
Pif/Harbinger	47608	7951476	0.0038904	48315	8397093	0.00404561	45286	7812287	0.00377531	49771	8643377	0.00415082	45983	8053062	0.003722	74271	10075479	0.00438311	49711	8537029	0.00382377
Mutator	9846	1581246	0.000773652	14659	2027123	0.000976642	17922	2699194	0.00130439	8193	1488968	0.00071505	11602	1632277	0.000754413	17256	2199643	0.000956904	44563	5238607	0.00234639
Tc1/Mariner	11042	1580724	0.000773397	9424	1345479	0.000648235	9959	1352683	0.000653688	10735	1432748	0.000688051	7588	1106541	0.000511426	10820	1476306	0.000642233	10489	1403071	0.000628442
Total content of transposable elements	2647709	1689995319	0.82686	2787516	1746872910	0.841621	2667108	1715826232	0.829178	2730309	1742843865	0.836969	2778812	1819493591	0.840941	3676116	1945008323	0.846131	2717975	1871434880	0.838224
Total size of 10 pseudochromosomes (bp) with no missing characters (Ns)	2043872150			2075605238			2069310854			2082328304			2163639053			2298707003			2232619524
