# Supplementary material for: Genome assembly and population genomic analysis provide insights into the evolution of modern sweet corn
Source: Nat Commun. 2021 Feb 23;12:1227. doi: 10.1038/s41467-021-21380-4 (PMC7902669; doi:10.1038/s41467-021-21380-4)
Supplement: Supplementary file 5 — Supplementary Data 2 [file 41467_2021_21380_MOESM5_ESM.xlsx]

## Sheet: Sheet1
Supplementary Data 2. Strucutral variations between Ia453-sh2 and six field corn genomes
Ia453-sh2 compared to other field corn genomes		B73v4		Mo17		W22		DK105		EP1		F7
	Size range	Count	Total bp	Count	Total bp	Count	Total bp	Count	Total bp	Count	Total bp	Count	Total bp
Insertion	100-500 bp	1559	353859	1588	364882	1592	357755	1446	330891	1561	353291	1521	348454
	500-10000 bp	1022	3315210	1039	3528591	857	2210587	810	2321845	834	2430484	875	2577081
	10000-50000 bp	286	6131930	274	6088059	245	5762104	213	4920037	236	5529658	225	5008116
	50000-100000 bp	19	1255708	35	2284999	30	1950080	31	1992142	32	2006457	34	2150525
	Total	2886	11056707	2936	12266531	2724	10280526	2500	9564915	2663	10319890	2655	10084176
	Percentage of SV sequences	0.126468	0.032937	0.128614	0.0366573	0.110003	0.030093	0.107917	0.0284702	0.109292	0.0263305	0.110432	0.0273548
Deletion	100-500 bp	1250	264253	1263	278592	1319	296034	1335	277420	1523	326022	1487	352361
	500-10000 bp	932	3744237	987	3761034	1220	2868101	733	2314215	782	2430157	881	2375570
	10000-50000 bp	337	7315992	331	7154071	326	7411665	300	6727648	357	8501636	317	7277898
	50000-100000 bp	44	2815641	36	2390613	37	2391242	32	2235041	60	4046835	42	2827447
	Total	2563	14140123	2617	13584310	2902	12967042	2400	11554324	2722	15304650	2727	12833276
	Percentage of SV sequences	0.112314	0.0421222	0.11464	0.0405954	0.117191	0.037957	0.1036	0.0343918	0.111713	0.0390488	0.113427	0.0348121
Tandem_expansion	100-500 bp	77	21047	119	34503	116	31751	79	21703	113	28903	74	18632
	500-10000 bp	560	2505065	553	2495692	570	2747560	487	2353422	546	2495318	509	2554600
	10000-50000 bp	183	3844056	229	5041308	156	3486907	171	3816747	177	3926924	191	4240362
	50000-100000 bp	45	3130058	39	2730801	47	3219205	44	3261850	30	2040970	39	2585086
	Total	865	9500226	940	10302304	889	9485423	781	9453722	866	8492115	813	9398680
	Percentage of SV sequences	0.0379053	0.0283003	0.0411775	0.0307874	0.0359003	0.0277656	0.0337132	0.0281393	0.0355413	0.021667	0.0338158	0.0254953
Tandem_contraction	100-500 bp	11	2271	7	1226	29	9808	62	19992	28	8896	39	13911
	500-10000 bp	39	204064	43	250770	87	148266	206	977084	121	569098	127	622978
	10000-50000 bp	67	1209153	31	731397	5	117906	43	628235	25	379986	23	353802
	50000-100000 bp	1	92077	0	0	0	0	0	0	0	0	1	74034
	Total	118	1507565	81	983393	121	275980	311	1625311	174	957980	190	1064725
	Percentage of SV sequences	0.0051709	0.0044909	0.00354827	0.00293877	0.00488632	0.000807846	0.0134248	0.00483778	0.0071411	0.00244422	0.00790284	0.00288822
Repeat_expansion	100-500 bp	994	264147	957	263322	916	244781	988	270150	942	253078	838	227958
	500-10000 bp	2918	11997746	2815	11710537	2941	12405370	2755	11159695	2660	10904060	2682	11095850
	10000-50000 bp	2948	71629563	2920	70471981	2888	70123465	2579	61985833	2663	63868652	2665	63970633
	50000-100000 bp	596	39907652	603	40372521	613	40957532	477	32321991	534	35803762	511	34179183
	Total	7456	123799108	7295	122818361	7358	123731148	6799	105737669	6799	110829552	6696	109473624
	Percentage of SV sequences	0.326731	0.368787	0.319564	0.367031	0.297137	0.362185	0.29349	0.314731	0.279036	0.282774	0.278513	0.296963
Repeat_contraction	100-500 bp	1049	291016	1073	287550	1169	330480	1202	330180	1209	329501	1195	330188
	500-10000 bp	3168	12982939	3219	13401026	4626	16386697	3809	16132366	3584	14674201	3831	15497073
	10000-50000 bp	3670	90954901	3637	89889292	3944	96479730	4250	105149120	4812	124214442	4586	116868247
	50000-100000 bp	1045	71460417	1030	71094239	1030	71687582	1114	76414282	1537	106814575	1349	93094139
	Total	8932	175689273	8959	174672107	10769	184884489	10375	198025948	11142	246032719	10961	225789647
	Percentage of SV sequences	0.391411	0.523363	0.392457	0.52199	0.434883	0.541192	0.447855	0.58943	0.457277	0.627736	0.45591	0.612487
	Total for all structural variants	22820	335693002	22828	334627006	24763	341624608	23166	335961889	24366	391936906	24042	368644128
