# Supplementary material for: Genome assembly and population genomic analysis provide insights into the evolution of modern sweet corn
Source: Nat Commun. 2021 Feb 23;12:1227. doi: 10.1038/s41467-021-21380-4 (PMC7902669; doi:10.1038/s41467-021-21380-4)
Supplement: Supplementary file 6 — Supplementary Data 3 [file 41467_2021_21380_MOESM6_ESM.xlsx]

## Sheet: Sheet1
Supplementary Data 3. Significant enriched GO terms of core genes shared by Ia453-sh2 and six field corn genomes. GO term enrichment was tested using Bioconductor package topGO. GO terms significance of interest were assessed based on Fisher’s exact test statistic using 0.05 as the significance threshold.
GO.ID	Annotated	Significant	raw.p.value	GO_term	ontology
GO:0005488	10925	176	2.40742e-06	binding	MF
GO:0030627	8	3	9.04513e-05	pre-mRNA 5'-splice site binding	MF
GO:0003843	40	5	0.000110475	1,3-beta-D-glucan synthase activity	MF
GO:0034645	907	25	0.000112384	cellular macromolecule biosynthetic process	BP
GO:0000148	43	5	0.000156936	1,3-beta-D-glucan synthase complex	CC
GO:0006075	43	5	0.000156936	(1->3)-beta-D-glucan biosynthetic process	BP
GO:0044237	11478	170	0.000520271	cellular metabolic process	BP
GO:0000719	4	2	0.000839305	photoreactive repair	BP
GO:0005096	178	8	0.00141555	GTPase activator activity	MF
GO:0000243	19	3	0.00141947	commitment complex	CC
GO:0006741	6	2	0.00206523	NADP biosynthetic process	BP
GO:0006261	110	6	0.00210863	DNA-dependent DNA replication	BP
GO:0000256	7	2	0.00286851	allantoin catabolic process	BP
GO:0043968	7	2	0.00286851	histone H2A acetylation	BP
GO:0051347	7	2	0.00286851	positive regulation of transferase activity	BP
GO:0002768	8	2	0.00379453	immune response-regulating cell surface receptor signaling pathway	BP
GO:0003904	8	2	0.00379453	deoxyribodipyrimidine photo-lyase activity	MF
GO:0004008	8	2	0.00379453	copper-exporting ATPase activity	MF
GO:0004609	8	2	0.00379453	phosphatidylserine decarboxylase activity	MF
GO:0060003	8	2	0.00379453	copper ion export	BP
GO:0005685	28	3	0.00443247	U1 snRNP	CC
GO:0045814	9	2	0.00484025	negative regulation of gene expression, epigenetic	BP
GO:0030870	10	2	0.00600272	Mre11 complex	CC
GO:0035188	10	2	0.00600272	hatching	BP
GO:0071004	34	3	0.00768066	U2-type prespliceosome	CC
GO:0007000	37	3	0.00971432	nucleolus organization	BP
GO:0005747	73	4	0.0114092	mitochondrial respiratory chain complex I	CC
GO:0019674	14	2	0.0117622	NAD metabolic process	BP
GO:0006281	529	13	0.0118629	DNA repair	BP
GO:0001042	1	1	0.0119345	RNA polymerase I core binding	MF
GO:0001180	1	1	0.0119345	NA	NA
GO:0001181	1	1	0.0119345	RNA polymerase I general transcription initiation factor activity	MF
GO:0004317	1	1	0.0119345	3-hydroxypalmitoyl-[acyl-carrier-protein] dehydratase activity	MF
GO:0015633	1	1	0.0119345	zinc-transporting ATPase activity	MF
GO:0034756	1	1	0.0119345	regulation of iron ion transport	BP
GO:0047513	1	1	0.0119345	1,2-alpha-L-fucosidase activity	MF
GO:0048872	1	1	0.0119345	homeostasis of number of cells	BP
GO:0071522	1	1	0.0119345	ureidoglycine aminohydrolase activity	MF
GO:0071988	1	1	0.0119345	protein localization to spindle pole body	BP
GO:0080042	1	1	0.0119345	ADP-glucose pyrophosphohydrolase activity	MF
GO:1901535	1	1	0.0119345	regulation of DNA demethylation	BP
GO:1901990	1	1	0.0119345	regulation of mitotic cell cycle phase transition	BP
GO:0000812	15	2	0.0134656	Swr1 complex	CC
GO:0015937	15	2	0.0134656	coenzyme A biosynthetic process	BP
GO:0043967	15	2	0.0134656	histone H4 acetylation	BP
GO:0010264	77	4	0.0136708	myo-inositol hexakisphosphate biosynthetic process	BP
GO:0051649	319	9	0.0151383	establishment of localization in cell	BP
GO:0000776	44	3	0.0155762	kinetochore	CC
GO:0019722	125	5	0.0173136	calcium-mediated signaling	BP
GO:0032508	222	7	0.0177987	DNA duplex unwinding	BP
GO:0003678	173	6	0.018062	DNA helicase activity	MF
GO:0043547	173	6	0.018062	positive regulation of GTPase activity	BP
GO:0000394	178	6	0.0204603	RNA splicing, via endonucleolytic cleavage and ligation	BP
GO:0000723	178	6	0.0204603	telomere maintenance	BP
GO:0008271	19	2	0.0212527	secondary active sulfate transmembrane transporter activity	MF
GO:0035267	19	2	0.0212527	NuA4 histone acetyltransferase complex	CC
GO:0042594	19	2	0.0212527	response to starvation	BP
GO:0010467	1151	22	0.0216542	gene expression	BP
GO:0000956	134	5	0.0226232	nuclear-transcribed mRNA catabolic process	BP
GO:0001009	2	1	0.023727	NA	NA
GO:0002752	2	1	0.023727	cell surface pattern recognition receptor signaling pathway	BP
GO:0002757	2	1	0.023727	immune response-activating signal transduction	BP
GO:0004848	2	1	0.023727	ureidoglycolate hydrolase activity	MF
GO:0006188	2	1	0.023727	IMP biosynthetic process	BP
GO:0006223	2	1	0.023727	uracil salvage	BP
GO:0006449	2	1	0.023727	regulation of translational termination	BP
GO:0007028	2	1	0.023727	cytoplasm organization	BP
GO:0008186	2	1	0.023727	RNA-dependent ATPase activity	MF
GO:0009868	2	1	0.023727	jasmonic acid and ethylene-dependent systemic resistance, jasmonic acid mediated signaling pathway	BP
GO:0010028	2	1	0.023727	xanthophyll cycle	BP
GO:0010950	2	1	0.023727	positive regulation of endopeptidase activity	BP
GO:0015434	2	1	0.023727	cadmium-transporting ATPase activity	MF
GO:0015919	2	1	0.023727	peroxisomal membrane transport	BP
GO:0030158	2	1	0.023727	protein xylosyltransferase activity	MF
GO:0031109	2	1	0.023727	microtubule polymerization or depolymerization	BP
GO:0031349	2	1	0.023727	positive regulation of defense response	BP
GO:0032116	2	1	0.023727	SMC loading complex	CC
GO:0043262	2	1	0.023727	adenosine-diphosphatase activity	MF
GO:0046422	2	1	0.023727	violaxanthin de-epoxidase activity	MF
GO:0046425	2	1	0.023727	regulation of JAK-STAT cascade	BP
GO:0047450	2	1	0.023727	crotonoyl-[acyl-carrier-protein] hydratase activity	MF
GO:0047451	2	1	0.023727	3-hydroxyoctanoyl-[acyl-carrier-protein] dehydratase activity	MF
GO:0051270	2	1	0.023727	regulation of cellular component movement	BP
GO:0051776	2	1	0.023727	detection of redox state	BP
GO:0052654	2	1	0.023727	L-leucine transaminase activity	MF
GO:0052655	2	1	0.023727	L-valine transaminase activity	MF
GO:0052656	2	1	0.023727	L-isoleucine transaminase activity	MF
GO:0070419	2	1	0.023727	nonhomologous end joining complex	CC
GO:0080041	2	1	0.023727	ADP-ribose pyrophosphohydrolase activity	MF
GO:1990221	2	1	0.023727	L-cysteine desulfurase complex	CC
GO:1990904	2	1	0.023727	ribonucleoprotein complex	CC
GO:2000142	2	1	0.023727	regulation of DNA-templated transcription, initiation	BP
GO:2001080	2	1	0.023727	chitosan binding	MF
GO:0070647	94	4	0.0263497	protein modification by small protein conjugation or removal	BP
GO:0004045	22	2	0.0280448	aminoacyl-tRNA hydrolase activity	MF
GO:0010171	22	2	0.0280448	body morphogenesis	BP
GO:0008219	97	4	0.0291281	cell death	BP
GO:0034599	58	3	0.0321396	cellular response to oxidative stress	BP
GO:0010468	490	11	0.0347563	regulation of gene expression	BP
GO:0009057	60	3	0.0350337	macromolecule catabolic process	BP
GO:0071472	60	3	0.0350337	cellular response to salt stress	BP
GO:0003914	3	1	0.0353789	DNA (6-4) photolyase activity	MF
GO:0004594	3	1	0.0353789	pantothenate kinase activity	MF
GO:0006001	3	1	0.0353789	fructose catabolic process	BP
GO:0006884	3	1	0.0353789	cell volume homeostasis	BP
GO:0006936	3	1	0.0353789	muscle contraction	BP
GO:0008551	3	1	0.0353789	cadmium-exporting ATPase activity	MF
GO:0009064	3	1	0.0353789	glutamine family amino acid metabolic process	BP
GO:0016652	3	1	0.0353789	oxidoreductase activity, acting on NAD(P)H, NAD(P) as acceptor	MF
GO:0032990	3	1	0.0353789	cell part morphogenesis	BP
GO:0035349	3	1	0.0353789	coenzyme A transmembrane transport	BP
GO:0046467	3	1	0.0353789	membrane lipid biosynthetic process	BP
GO:0046785	3	1	0.0353789	microtubule polymerization	BP
GO:0051292	3	1	0.0353789	nuclear pore complex assembly	BP
GO:0052906	3	1	0.0353789	tRNA (guanine(37)-N(1))-methyltransferase activity	MF
GO:0061133	3	1	0.0353789	endopeptidase activator activity	MF
GO:0080121	3	1	0.0353789	AMP transport	BP
GO:1902479	3	1	0.0353789	positive regulation of defense response to bacterium, incompatible interaction	BP
GO:2001295	3	1	0.0353789	malonyl-CoA biosynthetic process	BP
GO:0000822	25	2	0.0355809	inositol hexakisphosphate binding	MF
GO:0004003	25	2	0.0355809	ATP-dependent DNA helicase activity	MF
GO:0006754	61	3	0.0365296	ATP biosynthetic process	BP
GO:0000123	26	2	0.0382476	histone acetyltransferase complex	CC
GO:0032266	26	2	0.0382476	phosphatidylinositol-3-phosphate binding	MF
GO:0048573	208	6	0.0394213	photoperiodism, flowering	BP
GO:0010077	27	2	0.040988	maintenance of inflorescence meristem identity	BP
GO:0071732	27	2	0.040988	cellular response to nitric oxide	BP
GO:0010152	65	3	0.0428348	pollen maturation	BP
GO:0004471	28	2	0.0438	malate dehydrogenase (decarboxylating) (NAD+) activity	MF
GO:0004535	28	2	0.0438	poly(A)-specific ribonuclease activity	MF
GO:0030817	28	2	0.0438	NA	NA
GO:0051645	28	2	0.0438	Golgi localization	BP
GO:0060151	28	2	0.0438	peroxisome localization	BP
GO:0006338	66	3	0.0444908	chromatin remodeling	BP
GO:0004518	67	3	0.0461781	nuclease activity	MF
GO:0016049	163	5	0.0464338	cell growth	BP
GO:0003951	29	2	0.0466814	NAD+ kinase activity	MF
GO:0030014	29	2	0.0466814	CCR4-NOT complex	CC
GO:0003989	4	1	0.0468921	acetyl-CoA carboxylase activity	MF
GO:0016254	4	1	0.0468921	preassembly of GPI anchor in ER membrane	BP
GO:0019185	4	1	0.0468921	snRNA-activating protein complex	CC
GO:0031023	4	1	0.0468921	microtubule organizing center organization	BP
GO:0031417	4	1	0.0468921	NatC complex	CC
GO:0031538	4	1	0.0468921	negative regulation of anthocyanin metabolic process	BP
GO:0032491	4	1	0.0468921	detection of molecule of fungal origin	BP
GO:0032499	4	1	0.0468921	detection of peptidoglycan	BP
GO:0034088	4	1	0.0468921	maintenance of mitotic sister chromatid cohesion	BP
GO:0042773	4	1	0.0468921	ATP synthesis coupled electron transport	BP
GO:0045815	4	1	0.0468921	positive regulation of gene expression, epigenetic	BP
GO:0046874	4	1	0.0468921	quinolinate metabolic process	BP
GO:0048482	4	1	0.0468921	plant ovule morphogenesis	BP
GO:0050203	4	1	0.0468921	oxalate-CoA ligase activity	MF
GO:0051880	4	1	0.0468921	G-quadruplex DNA binding	MF
GO:0065004	4	1	0.0468921	protein-DNA complex assembly	BP
GO:0071323	4	1	0.0468921	cellular response to chitin	BP
GO:0080005	4	1	0.0468921	photosystem stoichiometry adjustment	BP
GO:1902533	4	1	0.0468921	positive regulation of intracellular signal transduction	BP
