# Supplementary material for: Genome assembly and population genomic analysis provide insights into the evolution of modern sweet corn
Source: Nat Commun. 2021 Feb 23;12:1227. doi: 10.1038/s41467-021-21380-4 (PMC7902669; doi:10.1038/s41467-021-21380-4)
Supplement: Supplementary file 7 — Supplementary Data 4 [file 41467_2021_21380_MOESM7_ESM.xlsx]

## Sheet: TreeKey
Supplementary Data 4. Genotype classifications used to color the phylogenetic tree presented in Figure 3. GroupID was used to define the groups. GroupID 'Unclassified' was colored light green (#8DD3C7) and was used for unknown genotypes.
Index	Accession ID	GroupID
1	G1_01_250039564	Zea Luxiurians
2	G1_04_250039567	Zea Luxiurians
3	G1_02_250039565	Zea Luxiurians
4	G1_03_250039566	Zea Luxiurians
5	G6_04_250039551	Zea Luxiurians
6	G6_03_250039550	Zea Luxiurians
7	G6_01_250039548	Zea Luxiurians
8	G6_02_250039549	Zea Luxiurians
9	G3_02_250039573	Zea Luxiurians
10	G3_01_250039572	Zea Luxiurians
11	G3_04_250039575	Zea Luxiurians
12	G3_03_250039574	Zea Luxiurians
13	G7_04_250039559	Zea Luxiurians
14	G7_01_250039556	Zea Luxiurians
15	G7_03_250039558	Zea Luxiurians
16	G7_02_250039557	Zea Luxiurians
17	FAC-P-87_02_250039537	Zea Luxiurians
18	JSG-593_03_250039546	Zea Luxiurians
19	FAC-P-87_03_250039538	Zea Luxiurians
20	FAC-P-87_01_250039536	Zea Luxiurians
21	JSG-593_01_250039544	Zea Luxiurians
22	FAC-P-87_04_250039539	Zea Luxiurians
23	JSG-593_02_250039545	Zea Luxiurians
24	JSG-593_04_250039547	Zea Luxiurians
25	CIM13451_04_250039583	Unclassified
26	CIM13451_03_250039582	Unclassified
27	CIM13451_02_250039581	Unclassified
28	CIM13451_01_250039580	Unclassified
29	CIM29379_04_250039571	Unclassified
30	CIM29379_01_250039568	Unclassified
31	JSG-LCL-JRP-MMR-712_04_250039579	Unclassified
32	JSG-LCL-JRP-MMR-712_02_250039577	Unclassified
33	JSG-LCL-JRP-MMR-712_01_250039576	Unclassified
34	JSG-LCL-JRP-MMR-712_03_250039578	Unclassified
35	CIM29379_02_250039569	Unclassified
36	JLVTKV-719_02_250039521	Unclassified
37	JLVTKV-720_04_250039531	Unclassified
38	JLVTKV-717_02_250039513	Unclassified
39	JLVTKV-717_01_250039512	Unclassified
40	JLVTKV-719_04_250039523	Unclassified
41	JLVTKV-719_01_250039520	Unclassified
42	JLVTKV-717_03_250039514	Unclassified
43	JLVTKV-719_03_250039522	Unclassified
44	JLVTKV-720_01_250039528	Unclassified
45	JLVTKV-717_04_250039515	Unclassified
46	JLVTKV-720_03_250039530	Unclassified
47	JLVTKV-720_02_250039529	Unclassified
48	CIM10003_02_250039497	Unclassified
49	JSG-RMM-LCL-551_01_250039504	Unclassified
50	JSG-RMM-LCL-551_02_250039505	Unclassified
51	JSG-RMM-LCL-551_04_250039507	Unclassified
52	JSG-RMM-LCL-551_03_250039506	Unclassified
53	CIM10003_01_250039496	Unclassified
54	CIM10003_04_250039499	Unclassified
55	CIM10003_03_250039498	Unclassified
56	JSG-LCL-694_01_250039552	Unclassified
57	JSG-LCL-694_04_250039555	Unclassified
58	JSG-LCL-694_02_250039553	Unclassified
59	JSG-LCL-694_03_250039554	Unclassified
60	JSG-LCL-695_01_250039560	Unclassified
61	JSG-LCL-695_04_250039563	Unclassified
62	JSG-LCL-695_02_250039561	Unclassified
63	JSG-LCL-695_03_250039562	Unclassified
64	CIM9479_01_250039508	Zea mays parviglumis
65	CIM9479_04_250039511	Zea mays parviglumis
66	CIM9479_03_250039510	Zea mays parviglumis
67	CIM9479_02_250039509	Zea mays parviglumis
68	H2_04_250039527	Zea mays parviglumis
69	H2_01_250039524	Zea mays parviglumis
70	H2_03_250039526	Zea mays parviglumis
71	H1_03_250039518	Zea mays parviglumis
72	H2_02_250039525	Zea mays parviglumis
73	H1_04_250039519	Zea mays parviglumis
74	H1_02_250039517	Zea mays parviglumis
75	H1_01_250039516	Zea mays parviglumis
76	DMA-2008-1_04_250039329	Zea mays parviglumis
77	DMA-2008-1_02_250039327	Zea mays parviglumis
78	DMA-2008-1_01_250039326	Zea mays parviglumis
79	DMA-2008-1_03_250039328	Zea mays parviglumis
80	JSG_Y_RMM-450_02_250039374	Zea mays parviglumis
81	JSG_Y_RMM-450_03_250039375	Zea mays parviglumis
82	JSG_Y_RMM-450_01_250039373	Zea mays parviglumis
83	JSG_Y_RMM-450_04_250039376	Zea mays parviglumis
84	JSG-LCL-565_04_250039587	Zea mays mexicana
85	JSG-LCL-565_01_250039397	Zea mays mexicana
86	JSG-LCL-565_03_250039399	Zea mays mexicana
87	JSG-LCL-565_02_250039398	Zea mays mexicana
88	JSG-LCL-689_03_250039300	Zea mays mexicana
89	JSG-LCL-689_02_250039299	Zea mays mexicana
90	JSG-LCL-689_04_250039301	Zea mays mexicana
91	JSG-LCL-689_01_250039298	Zea mays mexicana
92	CIM11365_02_250039267	Zea mays mexicana
93	CIM11365_03_250039268	Zea mays mexicana
94	CIM11365_01_250039266	Zea mays mexicana
95	CIM11365_04_250039269	Zea mays mexicana
96	JSG_Y_RMM-444_01_250039365	Zea mays parviglumis
97	JSG_Y_RMM-444_02_250039366	Zea mays parviglumis
98	JSG_Y_RMM-444_03_250039367	Zea mays parviglumis
99	JSG_Y_RMM-444_04_250039368	Zea mays parviglumis
100	JACV-T-018_02_250039307	Zea mays mexicana
101	JACV-T-018_01_250039306	Zea mays mexicana
102	JACV-T-018_03_250039308	Zea mays mexicana
103	JACV-T-018_04_250039309	Zea mays mexicana
104	JSG_Y_RMM-447_03_250039276	Zea mays parviglumis
105	JSG_Y_RMM-447_02_250039275	Zea mays parviglumis
106	JSG_Y_RMM-447_01_250039274	Zea mays parviglumis
107	JSG_Y_RMM-447_04_250039277	Zea mays parviglumis
108	JSG_Y_RMM-429_04_250039460	Zea mays parviglumis
109	JSG_Y_RMM-429_01_250039457	Zea mays parviglumis
110	JSG_Y_RMM-429_03_250039459	Zea mays parviglumis
111	JSG_Y_RMM-429_02_250039458	Zea mays parviglumis
112	JSG_Y_LOS-75_01_250039314	Zea mays parviglumis
113	JSG_Y_LOS-75_02_250039315	Zea mays parviglumis
114	JSG_Y_LOS-75_04_250039317	Zea mays parviglumis
115	JSG-465_03_250039292	Zea mays mexicana
116	JSG-465_01_250039290	Zea mays mexicana
117	JSG-465_04_250039293	Zea mays mexicana
118	JSG-465_02_250039291	Zea mays mexicana
119	JSG-427_04_250039392	Zea mays mexicana
120	JSG-427_01_250039389	Zea mays mexicana
121	JSG-427_02_250039390	Zea mays mexicana
122	JSG-427_03_250039391	Zea mays mexicana
123	JSG_Y_RMM-440_03_250039332	Zea mays parviglumis
124	JSG_Y_RMM-440_04_250039333	Zea mays parviglumis
125	JSG_Y_RMM-440_02_250039331	Zea mays parviglumis
126	JSG_Y_RMM-440_01_250039330	Zea mays parviglumis
127	JSG-LCL-566_02_250039406	Zea mays mexicana
128	JSG-LCL-566_04_250039408	Zea mays mexicana
129	JSG-LCL-566_03_250039407	Zea mays mexicana
130	JSG-LCL-566_01_250039405	Zea mays mexicana
131	JSG-426_04_250039384	Zea mays mexicana
132	JSG-426_02_250039382	Zea mays mexicana
133	JSG-426_03_250039383	Zea mays mexicana
134	JSG-426_01_250039381	Zea mays mexicana
135	JSG_Y_RMM-438_02_250039323	Zea mays parviglumis
136	JSG_Y_RMM-438_01_250039322	Zea mays parviglumis
137	JSG_Y_RMM-438_04_250039325	Zea mays parviglumis
138	JSG_Y_RMM-438_03_250039324	Zea mays parviglumis
139	JSG-SRV-EAM-705_03_250039494	Zea mays mexicana
140	JSG-SRV-EAM-705_01_250039492	Zea mays mexicana
141	JSG-SRV-EAM-705_02_250039493	Zea mays mexicana
142	JSG-SRV-EAM-705_04_250039495	Zea mays mexicana
143	JSG-SRV-EAM-708_03_250039502	Zea mays mexicana
144	JSG-SRV-EAM-708_04_250039503	Zea mays mexicana
145	JSG-SRV-EAM-708_01_250039500	Zea mays mexicana
146	JSG-SRV-EAM-708_02_250039501	Zea mays mexicana
147	JSG-SRV-604_01_250039532	Zea mays mexicana
148	JSG-SRV-604_04_250039535	Zea mays mexicana
149	JSG-SRV-604_02_250039533	Zea mays mexicana
150	JSG-SRV-604_03_250039534	Zea mays mexicana
151	JSG-SRV-606_02_250039541	Zea mays mexicana
152	JSG-SRV-606_04_250039543	Zea mays mexicana
153	JSG-SRV-606_03_250039542	Zea mays mexicana
154	JSG-SRV-606_01_250039540	Zea mays mexicana
155	JSG-LCL-JGRF-586_02_250039283	Zea mays mexicana
156	JSG-LCL-JGRF-586_04_250039285	Zea mays mexicana
157	JSG-LCL-JGRF-586_01_250039282	Zea mays mexicana
158	JSG-LCL-JGRF-586_03_250039284	Zea mays mexicana
159	JSG_Y_RMM-463_04_250039412	Zea mays parviglumis
160	JSG_Y_RMM-463_01_250039409	Zea mays parviglumis
161	JSG_Y_RMM-463_02_250039410	Zea mays parviglumis
162	JSG_Y_RMM-463_03_250039411	Zea mays parviglumis
163	JSG-RMM-LCL-536_03_250039415	Zea mays mexicana
164	JSG-RMM-LCL-536_01_250039413	Zea mays mexicana
165	JSG-RMM-LCL-536_04_250039416	Zea mays mexicana
166	JSG-RMM-LCL-536_02_250039414	Zea mays mexicana
167	JSG-437_02_250039426	Zea mays mexicana
168	JSG-437_03_250039427	Zea mays mexicana
169	JSG-437_01_250039425	Zea mays mexicana
170	JSG-437_04_250039428	Zea mays mexicana
171	JSG-JMHC-631_02_250039450	Zea mays mexicana
172	JSG-JMHC-631_01_250039449	Zea mays mexicana
173	JSG-JMHC-631_03_250039451	Zea mays mexicana
174	JSG-JMHC-631_04_250039452	Zea mays mexicana
175	CIM27215__CIM-1_01_250039437	Zea mays mexicana
176	CIM27215__CIM-1_02_250039438	Zea mays mexicana
177	CIM27215__CIM-1_03_250039439	Zea mays mexicana
178	CIM27215__CIM-1_04_250039440	Zea mays mexicana
179	JSG-RMM-LCL-471_02_250039386	Zea mays mexicana
180	JSG-RMM-LCL-471_04_250039388	Zea mays mexicana
181	JSG-RMM-LCL-471_01_250039385	Zea mays mexicana
182	JSG-RMM-LCL-471_03_250039387	Zea mays mexicana
183	JSG-RMM-LCL-476_04_250039396	Zea mays mexicana
184	CIM11400_03_250039431	Zea mays mexicana
185	JSG-RMM-LCL-476_03_250039395	Zea mays mexicana
186	JSG-RMM-LCL-476_01_250039393	Zea mays mexicana
187	JSG-RMM-LCL-476_02_250039394	Zea mays mexicana
188	CIM11400_01_250039429	Zea mays mexicana
189	CIM11400_04_250039432	Zea mays mexicana
190	JSG-JMHC-634_01_250039453	Zea mays mexicana
191	JSG-JMHC-634_03_250039455	Zea mays mexicana
192	JSG-JMHC-634_02_250039454	Zea mays mexicana
193	JSG-JMHC-634_04_250039456	Zea mays mexicana
194	CIM11400_02_250039430	Zea mays mexicana
195	JSG-JMHC-639_02_250039378	Zea mays mexicana
196	JSG-JMHC-639_01_250039377	Zea mays mexicana
197	JSG-JMHC-639_04_250039380	Zea mays mexicana
198	JSG-JMHC-639_03_250039379	Zea mays mexicana
199	JSG-RMM-LCL-480_01_250039401	Zea mays mexicana
200	JSG-RMM-LCL-480_03_250039403	Zea mays mexicana
201	JSG-RMM-LCL-480_04_250039404	Zea mays mexicana
202	JSG-RMM-LCL-480_02_250039402	Zea mays mexicana
203	JSG-JMHC-629_04_250039444	Zea mays mexicana
204	JSG-JMHC-629_03_250039443	Zea mays mexicana
205	JSG-JMHC-629_02_250039442	Zea mays mexicana
206	JSG-JMHC-626_01_250039433	Zea mays mexicana
207	JSG-JMHC-626_02_250039434	Zea mays mexicana
208	JSG-JMHC-626_04_250039436	Zea mays mexicana
209	JSG-JMHC-626_03_250039435	Zea mays mexicana
210	CIM11362_02_250039422	Zea mays mexicana
211	CIM11362_04_250039424	Zea mays mexicana
212	CIM11362_01_250039421	Zea mays mexicana
213	CIM11362_03_250039423	Zea mays mexicana
214	JSG-LCL-559_01_250039417	Zea mays mexicana
215	JSG-LCL-559_03_250039419	Zea mays mexicana
216	JSG-LCL-559_04_250039420	Zea mays mexicana
217	JSG-LCL-559_02_250039418	Zea mays mexicana
218	JSG-JMHC-614_02_250039446	Zea mays mexicana
219	JSG-JMHC-614_01_250039445	Zea mays mexicana
220	JSG-JMHC-614_04_250039448	Zea mays mexicana
221	JSG-JMHC-614_03_250039447	Zea mays mexicana
222	JSG-JMHC-637_02_250039370	Zea mays mexicana
223	JSG-JMHC-637_04_250039372	Zea mays mexicana
224	JSG-JMHC-637_01_250039369	Zea mays mexicana
225	JSG-JMHC-637_03_250039371	Zea mays mexicana
226	JSG-RMM-LCL-473_03_250039205	Zea mays parviglumis
227	JSG-RMM-LCL-473_02_250039204	Zea mays parviglumis
228	JSG-RMM-LCL-473_01_250039203	Zea mays parviglumis
229	JSG-RMM-LCL-473_04_250039585	Zea mays parviglumis
230	TIL08_TATCGGGA	Unclassified
231	JSG-RMM-LCL-474_04_250039245	Zea mays parviglumis
232	JSG-RMM-LCL-474_03_250039244	Zea mays parviglumis
233	JSG-RMM-LCL-474_02_250039243	Zea mays parviglumis
234	JSG-RMM-LCL-474_01_250039242	Zea mays parviglumis
235	JLNCM-643_01_250039135	Zea mays parviglumis
236	JLNCM-643_04_250039138	Zea mays parviglumis
237	JLNCM-643_03_250039137	Zea mays parviglumis
238	TIL12_CGCCTTAT	Unclassified
239	JLNCM-643_02_250039136	Zea mays parviglumis
240	JLNCM-646_02_250039144	Zea mays parviglumis
241	JLNCM-646_03_250039145	Zea mays parviglumis
242	JLNCM-646_04_250039146	Zea mays parviglumis
243	JLNCM-646_01_250039143	Zea mays parviglumis
244	TIL16_TCTGTGA	Unclassified
245	TIL06_GTTGAA	Unclassified
246	TIL15_TAACGA	Unclassified
247	JLNCM-657_04_250039170	Zea mays parviglumis
248	JLNCM-657_02_250039168	Zea mays parviglumis
249	JLNCM-657_01_250039167	Zea mays parviglumis
250	JLNCM-657_03_250039169	Zea mays parviglumis
251	JLNCM-649_03_250039153	Zea mays parviglumis
252	JLNCM-649_02_250039152	Zea mays parviglumis
253	JLNCM-649_01_250039151	Zea mays parviglumis
254	JLNCM-649_04_250039154	Zea mays parviglumis
255	JLNCM-654_04_250039162	Zea mays parviglumis
256	JLNCM-654_01_250039159	Zea mays parviglumis
257	JLNCM-654_02_250039160	Zea mays parviglumis
258	JLNCM-654_03_250039161	Zea mays parviglumis
259	JSG-RMM-LCL-487_01_250039175	Zea mays parviglumis
260	JSG-RMM-LCL-487_03_250039177	Zea mays parviglumis
261	JSG-RMM-LCL-487_02_250039176	Zea mays parviglumis
262	JSG-RMM-LCL-487_04_250039178	Zea mays parviglumis
263	JSG-RMM-LCL-568_02_250039200	Zea mays parviglumis
264	JSG-RMM-LCL-568_03_250039201	Zea mays parviglumis
265	JSG-RMM-LCL-568_04_250039202	Zea mays parviglumis
266	JSG-RMM-LCL-568_01_250039199	Zea mays parviglumis
267	TIL07_TCGAAGA	Unclassified
268	JSG-RMM-LCL-483_04_250039586	Zea mays parviglumis
269	JSG-RMM-LCL-483_02_250039251	Zea mays parviglumis
270	JSG-RMM-LCL-483_03_250039252	Zea mays parviglumis
271	JSG-RMM-LCL-486_03_250039260	Zea mays parviglumis
272	JSG-RMM-LCL-486_01_250039258	Zea mays parviglumis
273	JSG-RMM-LCL-486_02_250039259	Zea mays parviglumis
274	TIL05_TAATA	Unclassified
275	JSG-RMM-LCL-483_01_250039250	Zea mays parviglumis
276	JSG-RMM-LCL-486_04_250039261	Zea mays parviglumis
277	TIL04_CCGGATAT	Unclassified
278	JLHNM-664_01_250039127	Zea mays parviglumis
279	JLHNM-664_04_250039130	Zea mays parviglumis
280	JLHNM-664_03_250039129	Zea mays parviglumis
281	JLHNM-664_02_250039128	Zea mays parviglumis
282	JLHNM-661_01_250039119	Zea mays parviglumis
283	JLHNM-661_02_250039120	Zea mays parviglumis
284	JLHNM-661_04_250039122	Zea mays parviglumis
285	JLHNM-661_03_250039121	Zea mays parviglumis
286	JSG-RMM-LCL-511_03_250039193	Zea mays parviglumis
287	JSG-RMM-LCL-511_02_250039192	Zea mays parviglumis
288	JSG-RMM-LCL-511_01_250039191	Zea mays parviglumis
289	JSG-RMM-LCL-511_04_250039194	Zea mays parviglumis
290	JSG-LCL-JRP-702_02_250039140	Zea mays parviglumis
291	TIL11_GTCGATT	Unclassified
292	JSG-LCL-JRP-702_04_250039142	Zea mays parviglumis
293	JSG-LCL-JRP-702_03_250039141	Zea mays parviglumis
294	JSG-LCL-JRP-702_01_250039139	Zea mays parviglumis
295	JSG-LCL-704_02_250039132	Zea mays parviglumis
296	JSG-LCL-704_01_250039131	Zea mays parviglumis
297	JSG-LCL-704_04_250039134	Zea mays parviglumis
298	JSG-LCL-704_03_250039133	Zea mays parviglumis
299	JSG_Y_LOS-142_04_250039118	Zea mays parviglumis
300	JSG_Y_LOS-142_01_250039115	Zea mays parviglumis
301	JSG_Y_LOS-142_02_250039116	Zea mays parviglumis
302	JSG_Y_LOS-142_03_250039117	Zea mays parviglumis
303	JSG-RMM-LCL-548_04_250039158	Zea mays parviglumis
304	JSG-RMM-LCL-546_04_250039150	Zea mays parviglumis
305	JSG-RMM-LCL-546_02_250039148	Zea mays parviglumis
306	JSG-RMM-LCL-546_03_250039149	Zea mays parviglumis
307	JSG-RMM-LCL-546_01_250039147	Zea mays parviglumis
308	JSG-RMM-LCL-548_02_250039156	Zea mays parviglumis
309	JSG-RMM-LCL-548_03_250039157	Zea mays parviglumis
310	JSG-RMM-LCL-548_01_250039155	Zea mays parviglumis
311	RMM-11_03_250039165	Zea mays parviglumis
312	RMM-11_01_250039163	Zea mays parviglumis
313	TIL03_GGACCTA	Unclassified
314	RMM-11_04_250039166	Zea mays parviglumis
315	RMM-11_02_250039164	Zea mays parviglumis
316	TIL14_TACAT	Unclassified
317	RMM-3_02_250039172	Zea mays parviglumis
318	RMM-3_03_250039173	Zea mays parviglumis
319	RMM-3_01_250039171	Zea mays parviglumis
320	RMM-3_04_250039174	Zea mays parviglumis
321	JSG-LCL-554_01_250039111	Zea mays parviglumis
322	JSG-LCL-554_02_250039112	Zea mays parviglumis
323	JSG-LCL-554_04_250039114	Zea mays parviglumis
324	JSG-LCL-554_03_250039113	Zea mays parviglumis
325	JSG-RMM-558_04_250039297	Zea mays parviglumis
326	JSG-RMM-558_02_250039295	Zea mays parviglumis
327	JSG-RMM-558_01_250039294	Zea mays parviglumis
328	JSG-RMM-558_03_250039296	Zea mays parviglumis
329	JSG_Y_RMM-457_02_250039279	Zea mays parviglumis
330	JSG_Y_RMM-457_01_250039278	Zea mays parviglumis
331	JSG_Y_RMM-457_03_250039280	Zea mays parviglumis
332	JSG_Y_RMM-457_04_250039281	Zea mays parviglumis
333	JSG_Y_RMM-458_03_250039288	Zea mays parviglumis
334	JSG_Y_RMM-458_04_250039289	Zea mays parviglumis
335	JSG_Y_RMM-458_01_250039286	Zea mays parviglumis
336	JSG_Y_RMM-458_02_250039287	Zea mays parviglumis
337	JSG-RMM-LCL-534_01_250039254	Zea mays parviglumis
338	JSG-RMM-LCL-534_03_250039256	Zea mays parviglumis
339	JSG-RMM-LCL-534_02_250039255	Zea mays parviglumis
340	JACV-T-082_04_250039273	Zea mays parviglumis
341	JACV-T-082_03_250039272	Zea mays parviglumis
342	JACV-T-082_02_250039271	Zea mays parviglumis
343	JACV-T-082_01_250039270	Zea mays parviglumis
344	JSG-RMM-LCL-514_01_250039302	Zea mays parviglumis
345	JSG-RMM-LCL-514_02_250039303	Zea mays parviglumis
346	JSG-RMM-LCL-514_04_250039305	Zea mays parviglumis
347	JSG-RMM-LCL-514_03_250039304	Zea mays parviglumis
348	JSG-RMM-LCL-517_03_250039312	Zea mays parviglumis
349	JSG-RMM-LCL-517_02_250039311	Zea mays parviglumis
350	JSG-RMM-LCL-517_01_250039310	Zea mays parviglumis
351	JSG-RMM-LCL-517_04_250039313	Zea mays parviglumis
352	JACV-T-049_03_250039264	Zea mays parviglumis
353	JACV-T-049_02_250039263	Zea mays parviglumis
354	JACV-T-049_04_250039265	Zea mays parviglumis
355	JACV-T-049_01_250039262	Zea mays parviglumis
356	JSG-RMM-LCL-539_03_250039320	Zea mays parviglumis
357	TIL01_CTAGC	Unclassified
358	JSG-RMM-LCL-539_02_250039319	Zea mays parviglumis
359	JSG-RMM-LCL-539_04_250039321	Zea mays parviglumis
360	JSG-RMM-LCL-539_01_250039318	Zea mays parviglumis
361	JSG-RMM-LCL-523_02_250039239	Zea mays parviglumis
362	JSG-RMM-LCL-534_04_250039257	Zea mays parviglumis
363	JSG-RMM-LCL-523_01_250039238	Zea mays parviglumis
364	JSG-RMM-LCL-523_04_250039241	Zea mays parviglumis
365	JSG-RMM-LCL-524_03_250039248	Zea mays parviglumis
366	JSG-RMM-LCL-524_01_250039246	Zea mays parviglumis
367	JSG-RMM-LCL-524_02_250039247	Zea mays parviglumis
368	JSG-RMM-LCL-524_04_250039249	Zea mays parviglumis
369	TIL09_ACAAA	Unclassified
370	JSG-LCL-672_02_250039180	Zea mays parviglumis
371	JSG-LCL-672_03_250039181	Zea mays parviglumis
372	JSG-LCL-672_01_250039179	Zea mays parviglumis
373	JSG-LCL-674_01_250039187	Zea mays parviglumis
374	JSG-LCL-674_04_250039190	Zea mays parviglumis
375	JSG-LCL-674_02_250039188	Zea mays parviglumis
376	JSG-LCL-674_03_250039189	Zea mays parviglumis
377	JSG-LCL-672_04_250039182	Zea mays parviglumis
378	JSG-RMM-LCL-523_03_250039240	Zea mays parviglumis
379	JSG-LCL-676_03_250039197	Zea mays parviglumis
380	JSG-LCL-676_04_250039198	Zea mays parviglumis
381	JSG-LCL-676_02_250039196	Zea mays parviglumis
382	JSG-LCL-676_01_250039195	Zea mays parviglumis
383	TIL17_TTCCTGGA	Unclassified
384	TIL10_CCACAA	Unclassified
385	TIL02_GCTCTA	Unclassified
386	JSG-RMM-LCL-495_03_250039185	Zea mays parviglumis
387	JSG-RMM-LCL-495_02_250039184	Zea mays parviglumis
388	JSG-RMM-LCL-495_01_250039183	Zea mays parviglumis
389	JSG-RMM-LCL-495_04_250039186	Zea mays parviglumis
390	JSG-467_02_250039124	Zea mays parviglumis
391	JSG-467_04_250039126	Zea mays parviglumis
392	JSG-467_03_250039125	Zea mays parviglumis
393	JSG-467_01_250039123	Zea mays parviglumis
394	RIMMA0625.1_250049194	Central Mexico
395	RIMMA0421.1_250049122	Central Mexico
396	RIMMA0623.1_250049143	Central Mexico
397	RIMMA0674.1_250049135	Central Mexico
398	RIMMA0672.1_250049124	Central Mexico
399	RIMMA0614.1_250049176	Central Mexico
400	RIMMA0422.1_250049130	Central Mexico
401	RIMMA0630.1_250049177	Central Mexico
402	RIMMA0687.1_250049191	Central Mexico
403	13S055004_250394379	North Mexico
404	13S018809_250394423	North Mexico
405	13S018801_250394304	North Mexico
406	RIMMA0682.1_250049179	Central Mexico
407	13S009902_250394002	North Mexico
408	13S059905_250394447	North Mexico
409	Guanajuato_93_518712	Sweet Corn
410	13S009901_250394001	North Mexico
411	13S031904_250394186	North Mexico
412	13S011707_250394075	North Mexico
413	13S011703_250394073	North Mexico
414	RIMMA0621.1_250049133	Central Mexico
415	13S014301_250394340	North Mexico
416	13S059408_250394420	North Mexico
417	13S034507_250394402	North Mexico
418	13S059402_250394419	North Mexico
419	13S010704_250394070	North Mexico
420	13S036805_250394196	North Mexico
421	13S036806_250394197	North Mexico
422	13S010702_250394323	North Mexico
423	13S058501_250394442	North Mexico
424	RIMMA0418.1_250049149	North Mexico
425	12S048901_250054270	Unclassified
426	12S047801_250054265	Unclassified
427	12S047601_250054263	Unclassified
428	12S048001_250054266	Unclassified
429	12S047001_250054262	Unclassified
430	12S047701_250054264	Unclassified
431	RIMMA0417.1_250049197	North Mexico
432	RIMMA0416.1_250049185	North Mexico
433	12S046201_250054261	Unclassified
434	12S045201_250054257	Unclassified
435	12S045601_250054258	Unclassified
436	12S045801_250054259	Unclassified
437	12S046101_250054260	Unclassified
438	13S015205_250394122	North Mexico
439	RIMMA0424.1_250049162	North Mexico
440	13S014002_250394118	North Mexico
441	13S054802_250394378	North Mexico
442	13S054803_250394426	North Mexico
443	12S048201_250054267	Unclassified
444	RIMMA0423.1_250049157	North Mexico
445	12S049501_250054271	Unclassified
446	12S048501_250054268	Unclassified
447	13S058202_250394441	North Mexico
448	13S040001_250394148	North Mexico
449	13S018704_250394140	North Mexico
450	13S057201_250394435	North Mexico
451	13S036701_250394195	North Mexico
452	13S059806_250394445	North Mexico
453	13S059807_250394446	North Mexico
454	13S059801_250394444	North Mexico
455	13S018903_250394142	North Mexico
456	13S015804_250394292	North Mexico
457	13S052205_250394376	North Mexico
458	13S015805_250394293	North Mexico
459	13S039102_250394144	North Mexico
460	13S039114_250394145	North Mexico
461	13S017902_250394136	North Mexico
462	13S036307_250394194	North Mexico
463	13S053003_250394207	North Mexico
464	13S053002_250394206	North Mexico
465	13S053005_250394208	North Mexico
466	13S017606_250394134	North Mexico
467	13S032401_250394187	North Mexico
468	13S055304_250394427	North Mexico
469	13S053406_250394210	North Mexico
470	13S010306_250394004	North Mexico
471	13S010302_250394003	North Mexico
472	13S057902_250394439	North Mexico
473	13S016505_250394126	North Mexico
474	13S016509_250394127	North Mexico
475	13S016502_250394125	North Mexico
476	13S047001_250394267	North Mexico
477	13S023402_250394163	North Mexico
478	13S018701_250394139	North Mexico
479	13S004005_250394022	North Mexico
480	13S023401_250394162	North Mexico
481	13S017607_250394135	North Mexico
482	13S057608_250394438	North Mexico
483	13S054401_250394424	Unclassified
484	13S054403_250394425	Unclassified
485	13S033205_250394188	Unclassified
486	RIMMA0425.1_250049174	North Mexico
487	13S012508_250394334	North Mexico
488	13S049606_250394411	North Mexico
489	13S013502_250394085	North Mexico
490	13S013504_250394338	North Mexico
491	13S057504_250394437	North Mexico
492	13S057503_250394436	North Mexico
493	13S015704_250394124	North Mexico
494	13S015701_250394123	North Mexico
495	13S019001_250394050	North Mexico
496	13S019002_250394051	North Mexico
497	13S019009_250394052	North Mexico
498	13S021901_250394068	US Puebloan
499	13S012905_250394336	North Mexico
500	13S014401_250394372	North Mexico
501	13S014403_250394120	North Mexico
502	13S052106_250394202	North Mexico
503	13S014402_250394119	North Mexico
504	13S037007_250394405	North Mexico
505	13S035601_250394193	Unclassified
506	13S055707_250394428	Unclassified
507	13S019904_250394054	Unclassified
508	13S012107_250394078	North Mexico
509	13S012106_250394077	North Mexico
510	13S012108_250394079	North Mexico
511	13S051212_250394198	North Mexico
512	13S023302_250394161	Unclassified
513	13S006701_250394038	Unclassified
514	13S042701_250394249	Unclassified
515	13S053507_250394211	North Mexico
516	13S058603_250394443	North Mexico
517	13S018002_250394137	North Mexico
518	13S034108_250394191	North Mexico
519	13S019802_250394389	North Mexico
520	13S038401_250394143	North Mexico
521	13S056301_250394432	North Mexico
522	13S019805_250394053	North Mexico
523	13S018404_250394138	North Mexico
524	13S018409_250394303	North Mexico
525	13S029702_250394179	North Mexico
526	13S029704_250394180	North Mexico
527	13S052502_250394203	North Mexico
528	13S012608_250394082	North Mexico
529	13S053608_250394212	North Mexico
530	13S012601_250394080	North Mexico
531	13S012602_250394081	North Mexico
532	13S039904_250394147	North Mexico
533	13S050306_250394283	North Mexico
534	13S039902_250394146	North Mexico
535	13S050304_250394282	North Mexico
536	13S014705_250394374	North Mexico
537	13S013103_250394337	North Mexico
538	13S014704_250394373	North Mexico
539	13S030105_250394183	North Mexico
540	13S050403_250394284	North Mexico
541	13S013603_250394086	North Mexico
542	13S013605_250394339	North Mexico
543	13S057107_250394434	North Mexico
544	13S057102_250394433	North Mexico
545	13S009803_250393999	North Mexico
546	13S009812_250394000	North Mexico
547	13S009809_250394459	North Mexico
548	13S051401_250394201	North Mexico
549	13S009801_250393998	North Mexico
550	RIMMA0616.1_250049200	Central Mexico
551	RIMMA0677.1_250049145	Central Mexico
552	RIMMA0680.1_250049167	Central Mexico
553	12S044201_250054254	Unclassified
554	12S043901_250054252	Unclassified
555	12S044001_250054253	Unclassified
556	12S044301_250054255	Unclassified
557	12S044701_250054256	Unclassified
558	Z07_003_518604	Sweet Corn
559	Z07_002_518638	Sweet Corn
560	13S011411_250394330	North Mexico
561	13S011412_250394072	North Mexico
562	13S051702_250394375	North Mexico
563	13S012202_250394331	North Mexico
564	13S012206_250394333	North Mexico
565	13S012203_250394332	North Mexico
566	13S030209_250394185	North Mexico
567	13S017401_250394131	North Mexico
568	13S017406_250394133	North Mexico
569	13S030201_250394184	North Mexico
570	13S017402_250394132	North Mexico
571	Z07_001_518476	Sweet Corn
572	13S043905_250394409	North Mexico
573	13S022501_250394391	North Mexico
574	13S008604_250394318	North Mexico
575	13S008605_250394319	North Mexico
576	13S016904_250394300	North Mexico
577	13S016903_250394299	North Mexico
578	13S016911_250394301	North Mexico
579	13S016901_250394298	North Mexico
580	Sonora_108_518676	Sweet Corn
581	13S050706_250394295	North Mexico
582	13S013002_250394084	North Mexico
583	13S050701_250394285	North Mexico
584	13S050703_250394286	North Mexico
585	13S016607_250394297	North Mexico
586	13S016606_250394296	North Mexico
587	13S016603_250394294	North Mexico
588	13S016605_250394287	North Mexico
589	MR06_ChapaloteS6_TCACC	Unclassified
590	12S035901_250054225	Unclassified
591	12S035601_250054222	Unclassified
592	12S035801_250054224	Unclassified
593	12S036201_250054226	Unclassified
594	12S035701_250054223	Unclassified
595	13S059303_250394417	North Mexico
596	13S059304_250394418	North Mexico
597	13S010906_250394326	North Mexico
598	13S055811_250394381	North Mexico
599	13S010907_250394327	North Mexico
600	13S055803_250394380	North Mexico
601	13S029802_250394181	North Mexico
602	13S056403_250394382	North Mexico
603	13S029806_250394182	North Mexico
604	13S056406_250394383	North Mexico
605	12S043401_250054251	Unclassified
606	12S042701_250054249	Unclassified
607	12S042901_250054250	Unclassified
608	12S042401_250054248	Unclassified
609	12S042301_250054247	Unclassified
610	13S056003_250394431	North Mexico
611	13S056001_250394430	North Mexico
612	13S015103_250394289	North Mexico
613	13S015301_250394290	North Mexico
614	13S015305_250394291	North Mexico
615	13S052901_250394204	North Mexico
616	13S052907_250394205	North Mexico
617	13S019402_250394386	North Mexico
618	13S019401_250394385	North Mexico
619	13S031605_250394401	North Mexico
620	13S019405_250394387	North Mexico
621	13S010012_250394322	North Mexico
622	13S010404_250394069	North Mexico
623	13S034603_250394403	North Mexico
624	13S010405_250394448	North Mexico
625	13S010401_250394460	North Mexico
626	13S012901_250394083	North Mexico
627	13S053902_250394213	North Mexico
628	13S053906_250394245	North Mexico
629	13S010005_250394321	North Mexico
630	13S012903_250394335	North Mexico
631	13S059008_250394416	North Mexico
632	13S059007_250394415	North Mexico
633	Sonora_22_518680	Sweet Corn
634	Sonora_124_518511	Sweet Corn
635	Sonora_57_518678	Sweet Corn
636	12S032201_250054213	US Southwest
637	12S033501_250054216	US Southwest
638	12S033301_250054214	US Southwest
639	12S032101_250054212	US Southwest
640	12S033401_250054215	US Southwest
641	13S043111_250394251	US Southwest
642	13S009310_250393994	US Southwest
643	12S007301_250054091	US Southwest
644	12S007001_250054090	US Southwest
645	12S006901_250054089	US Southwest
646	12S007801_250054093	US Southwest
647	12S007701_250054092	US Southwest
648	RIMMA0382.1_250049119	US Southwest
649	13S009307_250393993	US Southwest
650	12S051801_250054279	US Southwest
651	12S051601_250054278	US Southwest
652	12S051901_250054280	US Southwest
653	12S052201_250054281	US Southwest
654	12S051201_250054277	US Southwest
655	12S039101_250054237	US Southwest
656	12S039901_250054239	US Southwest
657	12S040301_250054241	US Southwest
658	12S039301_250054238	US Southwest
659	12S040001_250054240	US Southwest
660	13S042806_250394250	US Southwest
661	13S007210_250394040	US Southwest
662	13S007201_250394039	US Southwest
663	13S007208_250394458	US Southwest
664	12S017301_250054128	US Puebloan
665	RIMMA0385.1_250049159	US Puebloan
666	12S016601_250054126	US Puebloan
667	12S016301_250054125	US Puebloan
668	12S016201_250054124	US Puebloan
669	12S017001_250054127	US Puebloan
670	13S046307_250394270	US Southwest
671	13S025601_250394170	US Southwest
672	13S046305_250394261	US Southwest
673	RIMMA0381.1_250049111	US Puebloan
674	Moencopi_Pueblo_518634	Sweet Corn
675	12S001301_250054067	US Puebloan
676	12S000301_250054064	US Puebloan
677	12S001101_250054066	US Puebloan
678	12S001401_250054068	US Puebloan
679	12S000401_250054065	US Puebloan
680	HotevillaAzwhitesweetcorn_1_250581527	Sweet Corn
681	Tawaktci_518572	Sweet Corn
682	RIMMA0384.1_250049139	US Puebloan
683	13S045401_250394256	US Puebloan
684	13S045404_250394257	US Puebloan
685	13S008003_250394315	US Puebloan
686	12S014301_250054118	US Puebloan
687	12S014001_250054116	US Puebloan
688	12S013801_250054114	US Puebloan
689	12S013901_250054115	US Puebloan
690	12S014101_250054117	US Puebloan
691	13S045805_250394259	US Puebloan
692	13S002301_250394011	US Puebloan
693	13S027404_250394174	US Puebloan
694	13S024705_250394167	US Puebloan
695	13S047404_250394454	US Puebloan
696	13S047403_250394453	US Puebloan
697	RIMMA0387.1_250049183	US Puebloan
698	12S028501_250054197	US Puebloan
699	12S029001_250054200	US Puebloan
700	12S028601_250054198	US Puebloan
701	12S027901_250054196	US Puebloan
702	12S028801_250054199	US Puebloan
703	12S026401_250054192	US Puebloan
704	12S026701_250054193	US Puebloan
705	12S027001_250054194	US Puebloan
706	12S026301_250054191	US Puebloan
707	12S027201_250054195	US Puebloan
708	13S009002_250393991	US Puebloan
709	13S009003_250393992	US Puebloan
710	13S008409_250394055	US Puebloan
711	13S008410_250394056	US Puebloan
712	13S022101_250394390	US Puebloan
713	13S022102_250394157	US Puebloan
714	13S027001_250394464	US Southwest
715	13S003205_250394306	US Southwest
716	13S043606_250394252	US Southwest
717	13S023806_250394164	US Puebloan
718	12S020601_250054140	US Puebloan
719	12S020901_250054142	US Puebloan
720	12S021301_250054143	US Puebloan
721	12S022001_250054144	US Puebloan
722	12S020801_250054141	US Puebloan
723	13S002402_250394013	US Puebloan
724	13S002406_250394014	US Puebloan
725	13S002401_250394012	US Puebloan
726	13S024101_250394165	US Puebloan
727	13S045706_250394258	US Puebloan
728	13S046404_250394263	US Puebloan
729	12S020401_250054139	US Puebloan
730	12S020001_250054138	US Puebloan
731	12S019801_250054137	US Puebloan
732	12S019401_250054135	US Puebloan
733	12S019601_250054136	US Puebloan
734	13S003101_250394305	US Puebloan
735	13S028401_250394397	US Puebloan
736	13S049101_250394410	US Puebloan
737	12S009801_250054099	US Puebloan
738	12S010201_250054101	US Puebloan
739	12S010401_250054102	US Puebloan
740	12S011001_250054103	US Puebloan
741	12S009901_250054100	US Puebloan
742	MR19_SantoDomingo_ATATGT	Unclassified
743	Ames30533_GAATCTA	landraces
744	13S008304_250394316	US Puebloan
745	13S043207_250394451	US Puebloan
746	13S008306_250394046	US Puebloan
747	12S022401_250054146	US Puebloan
748	12S022301_250054145	US Puebloan
749	12S022501_250054147	US Puebloan
750	12S023401_250054149	US Puebloan
751	12S022701_250054148	US Puebloan
752	13S008503_250394057	US Puebloan
753	13S024307_250394166	US Puebloan
754	13S042404_250394248	US Puebloan
755	13S008507_250394317	US Puebloan
756	13S002707_250394455	US Puebloan
757	13S023010_250394160	US Puebloan
758	13S002704_250394015	US Puebloan
759	13S048508_250394278	US Puebloan
760	13S023005_250394159	US Puebloan
761	13S024401_250394393	US Puebloan
762	13S005310_250394027	US Puebloan
763	13S005306_250394026	US Puebloan
764	13S005304_250394312	US Puebloan
765	13S008301_250394045	US Puebloan
766	13S003507_250394019	US Puebloan
767	13S044008_250394254	US Puebloan
768	13S027305_250394173	US Puebloan
769	12S050201_250054274	US Puebloan
770	12S050801_250054275	US Puebloan
771	13S022201_250394158	US Southwest
772	13S043501_250394465	US Southwest
773	13S048206_250394277	US Puebloan
774	13S001806_250394009	US Puebloan
775	13S041002_250394154	US Puebloan
776	13S041001_250394153	US Puebloan
777	12S049601_250054272	US Puebloan
778	12S050901_250054276	US Puebloan
779	13S006202_250394035	US Puebloan
780	13S025103_250394169	US Puebloan
781	13S007503_250394041	US Puebloan
782	13S028809_250394450	US Puebloan
783	13S007505_250394042	US Puebloan
784	13S028802_250394178	US Puebloan
785	RIMMA0415.1_250049173	US Puebloan
786	12S003301_250054074	US Puebloan
787	12S004001_250054078	US Puebloan
788	12S003601_250054076	US Puebloan
789	12S003701_250054077	US Puebloan
790	12S003501_250054075	US Puebloan
791	13S048205_250394276	US Puebloan
792	13S006405_250394037	US Puebloan
793	13S006403_250394036	US Puebloan
794	13S006401_250394457	US Puebloan
795	13S044507_250394255	US Southwest
796	13S006102_250394033	US Southwest
797	13S006103_250394034	US Southwest
798	12S037201_250054228	US Puebloan
799	12S037501_250054231	US Puebloan
800	12S037401_250054230	US Puebloan
801	12S037301_250054229	US Puebloan
802	12S037001_250054227	US Puebloan
803	13S003604_250394021	US Southwest
804	13S003601_250394020	US Southwest
805	13S027802_250394176	US Southwest
806	13S047706_250394262	US Puebloan
807	RIMMA0386.1_250049171	US Southwest
808	13S040501_250394149	US Southwest
809	12S004501_250054080	US Puebloan
810	12S005001_250054083	US Puebloan
811	12S004801_250054081	US Puebloan
812	12S004901_250054082	US Puebloan
813	12S004201_250054079	US Puebloan
814	13S047702_250394269	US Puebloan
815	13S047701_250394268	US Puebloan
816	13S002806_250394017	US Puebloan
817	13S002807_250394018	US Puebloan
818	12S034601_250054220	US Puebloan
819	12S033601_250054217	US Puebloan
820	12S034301_250054218	US Puebloan
821	12S034401_250054219	US Puebloan
822	12S035001_250054221	US Puebloan
823	13S024808_250394449	US Puebloan
824	13S045302_250394466	US Puebloan
825	13S024802_250394168	US Puebloan
826	13S046905_250394266	US Puebloan
827	13S005005_250394025	US Puebloan
828	13S005002_250394024	US Puebloan
829	12S025701_250054158	US Puebloan
830	12S025601_250054157	US Puebloan
831	12S025501_250054156	US Puebloan
832	12S025401_250054155	US Puebloan
833	12S025901_250054159	US Puebloan
834	12S011401_250054104	US Puebloan
835	12S012501_250054108	US Puebloan
836	12S011701_250054106	US Puebloan
837	12S011601_250054105	US Puebloan
838	12S012401_250054107	US Puebloan
839	12S029101_250054202	US Puebloan
840	12S029501_250054204	US Puebloan
841	12S029201_250054203	US Puebloan
842	12S029701_250054205	US Puebloan
843	12S029801_250054206	US Puebloan
844	12S037601_250054232	US Puebloan
845	12S038201_250054233	US Puebloan
846	12S038701_250054236	US Puebloan
847	12S038301_250054234	US Puebloan
848	12S038401_250054235	US Puebloan
849	12S050101_250054273	US Puebloan
850	12S014701_250054119	US Puebloan
851	12S015401_250054121	US Puebloan
852	12S016001_250054123	US Puebloan
853	12S015501_250054122	US Puebloan
854	12S014801_250054120	US Puebloan
855	13S025207_250394467	US Puebloan
856	13S046805_250394264	US Puebloan
857	13S046808_250394265	US Puebloan
858	12S024901_250054154	US Southwest
859	12S024601_250054152	US Southwest
860	12S024401_250054151	US Southwest
861	12S024801_250054153	US Southwest
862	12S024301_250054150	US Southwest
863	13S002804_250394016	US Puebloan
864	13S049003_250394279	US Southwest
865	13S004902_250394023	US Southwest
866	13S028702_250394177	US Southwest
867	13S049007_250394280	US Southwest
868	13S005703_250394031	US Puebloan
869	PI553056_GGATTGGT	Unclassified
870	PI553059_AGTGGA	Unclassified
871	PI596501_GAACTTC	Unclassified
872	13S005705_250394456	US Puebloan
873	13S047802_250394271	US Puebloan
874	13S009701_250393996	US Puebloan
875	13S009702_250393997	US Puebloan
876	13S047806_250394272	US Puebloan
877	PI596499_GCTTA	Unclassified
878	13S001701_250394008	US Southwest
879	13S041804_250394406	US Southwest
880	13S021203_250394063	US Southwest
881	13S021204_250394064	US Southwest
882	13S022004_250394463	US Southwest
883	13S041703_250394156	US Southwest
884	13S041705_250394246	US Southwest
885	13S022003_250394462	US Southwest
886	13S020304_250394047	US Southwest
887	13S042107_250394247	US Southwest
888	13S001403_250394007	US Southwest
889	13S020306_250394048	US Southwest
890	13S040603_250394151	US Southwest
891	13S021104_250394062	US Southwest
892	13S040601_250394150	US Southwest
893	13S021102_250394061	US Southwest
894	13S001901_250394010	US Southwest
895	13S020701_250394049	US Southwest
896	13S020702_250394058	US Southwest
897	13S020703_250394059	US Southwest
898	13S020801_250394060	US Southwest
899	Separation_from_183742_518573	Sweet Corn
900	81_1_518630	Sweet Corn
901	NSL8581_ACAGGGAA	Sweet Corn
902	NSL8579_ATGAAAC	Sweet Corn
903	SD245_250581225	Sweet Corn
904	245_518489	Sweet Corn
905	PI511318_AGCCC	Unclassified
906	NE_HY_13b_518480	Sweet Corn
907	MDM_6_250581428	Sweet Corn
908	MDM_23_250581426	Sweet Corn
909	MDM_12_250581417	Sweet Corn
910	MDM_15_250581418	Sweet Corn
911	MDM_1_250581416	Sweet Corn
912	2_250581224	Sweet Corn
913	MDM_21_250581425	Sweet Corn
914	MDM_19_250581422	Sweet Corn
915	MDM_8_250581429	Sweet Corn
916	We10401_250581260	Sweet Corn
917	We10401_250581557	Sweet Corn
918	IL318a_250581292	Sweet Corn
919	AS12_518483	Sweet Corn
920	257A9_250581231	Sweet Corn
921	Red_NCLB_518611	Sweet Corn
922	Wh10804R_250581647	Sweet Corn
923	Wh10804R_250581648	Sweet Corn
924	T62s_518542	Sweet Corn
925	PI509045_TTCTC	Sweet Corn
926	PI509046_TAGCCAT	Sweet Corn
927	T625_518742	Sweet Corn
928	PI553055_CTGTA	Unclassified
929	PI553063_AATATGC	Unclassified
930	NE_EDR_sh2_518586	Sweet Corn
931	Separation_from_170882_518610	Sweet Corn
932	Separation_from_177589_518598	Sweet Corn
933	Separation_from_177642_518491	Sweet Corn
934	Separation_from_177604_518620	Sweet Corn
935	Separation_from_177107_518523	Sweet Corn
936	Separation_from_177635_518700	Sweet Corn
937	PI257517_TGCTGGA	Unclassified
938	PI415077_GTAA	Unclassified
939	PI415079_GTATT	Unclassified
940	PI415078_ACGTGGTA	Unclassified
941	PI535906_TATTTTT	Unclassified
942	PI257507_CCTAC	Ames282
943	F7_TAATA	Unclassified
944	PI257507_CGCTT	Ames282
945	F7_518442	Unclassified
946	PI257506_AACGCCT	Unclassified
947	PI535900_GCGGAAT	Unclassified
948	Ames27048_ACGTGTT	Unclassified
949	EZ4_TGCGA	Unclassified
950	Ames27056_TGGTACGT	Unclassified
951	CO255_CTAGC	Unclassified
952	Ames27107_ACGTGGTA	Unclassified
953	PI433488_TAGGAA	Unclassified
954	PI415085_CTAGC	Unclassified
955	Ames27111_GGATTGGT	Ames282
956	EP1_AGGC	Unclassified
957	EP1_GTTGAA	Unclassified
958	PI415082_GAGGA	Unclassified
959	PI415083_ACTA	Unclassified
960	PI415084_TAGCGGA	Unclassified
961	PI415081_CTTCCA	Unclassified
962	PI415080_GAGATA	Unclassified
963	EP65_ATATGT	Unclassified
964	EP71_CTGTA	Unclassified
965	EZ25_GCGT	Unclassified
966	EP80_AGGAT	Unclassified
967	PI303938_AAAAGTT	Unclassified
968	EP42_ACCTAA	Unclassified
969	EP42_GTACTT	Unclassified
970	EP43_ACGTGTT	Unclassified
971	EP2008-03_GTCAA	Unclassified
972	EP32_TGCA	Unclassified
973	EP40_GATC	Unclassified
974	PI257512_TGCGA	Unclassified
975	PI257516_GTTGAA	Unclassified
976	EZ16A_TATTTTT	Unclassified
977	EZ17_TAGCATGC	Unclassified
978	EZ21_CATCGT	Unclassified
979	EP45_ACTA	Unclassified
980	PI340830_CGCTT	Unclassified
981	PI186182_TAGCGGA	Unclassified
982	PI198889_GAGGA	Unclassified
983	Ames27024_TCTGTGA	Unclassified
984	Ames27025_ATTGA	Unclassified
985	Ames27029_CTACGGA	Unclassified
986	Ames27027_TCGCA	Unclassified
987	Ames27028_TGGCTA	Unclassified
988	Ames27026_ACTA	Unclassified
989	PI596500_ATGCCT	Unclassified
990	PI596500_CAAGAAGT	Unclassified
991	PI601006_GAACTTC	non-stiff stalk
992	Ames27135_CGCTT	Ames282
993	Ames27135_TTGCATAT	Ames282
994	MEF156552_TCTCAGTC	Unclassified
995	Ames27135_AGCCC	Ames282
996	Ames27135_TATGCTGA	Ames282
997	PI257508_CGAT	Unclassified
998	PI236997_TCGAAGA	Unclassified
999	PI303924_GAACTTC	Unclassified
1000	PI340817_GCCAGT	Unclassified
1001	PI340818_CTATTA	Unclassified
1002	PI340819_GGATTGGT	Unclassified
1003	PI340822_GCTGTGGA	Unclassified
1004	PI340823_ATTGGAT	Unclassified
1005	PI415089_CGCGGT	Unclassified
1006	PI415090_ACCGT	Unclassified
1007	PI343952_GTACTT	Unclassified
1008	PI343952_GCGT	Unclassified
1009	PI433487_ATGCCT	Unclassified
1010	Ames27050_TTCAGA	Ames282
1011	PI415091_GGAAGA	Unclassified
1012	PI369439_GTCAA	Unclassified
1013	PI535901_CATCGT	Unclassified
1014	PI340821_GCGT	Unclassified
1015	PI340825_ACAGGGAA	Unclassified
1016	PI340824_TGCAAGGA	Unclassified
1017	W85_250581494	Unclassified
1018	Ames30531_TTCGCCA	landraces
1019	MR14_LongfellowFlint_GCTTA	Unclassified
1020	MR14_250581435	Unclassified
1021	EP16_TCGTT	Unclassified
1022	EP3_TGGCTA	Unclassified
1023	EP4_AATATGC	Unclassified
1024	EP47_GAGATA	Unclassified
1025	MR10_250581434	Unclassified
1026	ARZM_21_006_518683	Sweet Corn
1027	Chile_335_518566	Sweet Corn
1028	Whipples_Yellow_518568	Sweet Corn
1029	Andjar_Bekaa_518695	Sweet Corn
1030	C6A_250581255	Sweet Corn
1031	IL112t_250581279	Sweet Corn
1032	IL124a_250581282	Sweet Corn
1033	Ames22019_TATCGGGA	Sweet Corn
1034	C27_518526	Sweet Corn
1035	C27red_250581244	Sweet Corn
1036	829_518589	Sweet Corn
1037	SD829_518732	Sweet Corn
1038	PI233319_CCAGCT	Sweet Corn
1039	592_518670	Sweet Corn
1040	PI233317_TGGCTA	Sweet Corn
1041	SD592_250581515	Sweet Corn
1042	Northrup_King_Strain9316_518645	Sweet Corn
1043	Golden_Bantam_2_518633	Sweet Corn
1044	Millersburg_Red_Sweet_No2_518525	Sweet Corn
1045	Amarillo_dulce_518521	Sweet Corn
1046	Golden_Bantam_3_518535	Sweet Corn
1047	Vineland576_250581491	Sweet Corn
1048	Eskisehir_518494	Sweet Corn
1049	Ames23507_TACAT	Sweet Corn
1050	C42_518333	Sweet Corn
1051	Ames23506_CCTAC	Unclassified
1052	C38_250581247	Sweet Corn
1053	C38_518557	Sweet Corn
1054	Ma2402_250581405	Sweet Corn
1055	Ma2402_250581411	Sweet Corn
1056	Ames22034_ACGTGGTA	Sweet Corn
1057	M23_518627	Sweet Corn
1058	CRC_61_518628	Sweet Corn
1059	Rhode_Island_Sweet_518506	Sweet Corn
1060	Golden_Bantam_518496	Sweet Corn
1061	Golden_Bantam_WI_518659	Sweet Corn
1062	Golden_Evergreen_518588	Sweet Corn
1063	Chihuahua_151_518576	Sweet Corn
1064	Golden_Giant_518562	Sweet Corn
1065	ARZM_21_003_518474	Sweet Corn
1066	ARZM_21_014_518475	Sweet Corn
1067	ARZM_21_013_518472	Sweet Corn
1068	Ames22013_GTCGATT	Sweet Corn
1069	C7e_518558	Sweet Corn
1070	Ames22011_ACGACTAC	Sweet Corn
1071	C5_Ark_1956_518686	Sweet Corn
1072	NJ7Y_250581439	Sweet Corn
1073	Ames22012_TTCCTGGA	Sweet Corn
1074	C7_518658	Sweet Corn
1075	Slatka_Pukanka_518497	Sweet Corn
1076	R851_518574	Sweet Corn
1077	NSL42807_GCTTA	Sweet Corn
1078	R851_250581509	Sweet Corn
1079	NSL42806_GCTCTA	Sweet Corn
1080	R839_518600	Sweet Corn
1081	P51B_518473	Sweet Corn
1082	P51xRp1d_250581482	Sweet Corn
1083	P51_518484	Sweet Corn
1084	Ames22049_TAACGA	Sweet Corn
1085	Ames22022_GCTGTGGA	Sweet Corn
1086	C40_250581249	Sweet Corn
1087	C40_518669	Sweet Corn
1088	IL673a_250581356	Sweet Corn
1089	Ma401_250581414	Sweet Corn
1090	Ames22017_GAACTTC	Sweet Corn
1091	C18_518556	Sweet Corn
1092	C81_250581257	Sweet Corn
1093	Ames22055_ATGAAAC	Sweet Corn
1094	W3742_518644	Sweet Corn
1095	Ames22042_TAATA	Sweet Corn
1096	Me244_Wa_518692	Sweet Corn
1097	P14_250581441	Sweet Corn
1098	Ames22050_AACCGAGA	Sweet Corn
1099	P51wx_518505	Sweet Corn
1100	C8_pseudo_518593	Sweet Corn
1101	V781_250581489	Sweet Corn
1102	C3_250581245	Sweet Corn
1103	C3_518653	Sweet Corn
1104	Ames26812_ATCGTA	Sweet Corn
1105	C2_250581243	Sweet Corn
1106	Selection_from_231227_518565	Sweet Corn
1107	GMBAB_250581497	Sweet Corn
1108	West_Brookfield_white_sweet_518510	Sweet Corn
1109	White_Midget_518663	Sweet Corn
1110	CHZM_08_129_518717	Sweet Corn
1111	Chile_339_518488	Sweet Corn
1112	Banting_518554	Sweet Corn
1113	Early_June_518703	Sweet Corn
1114	Golden_Gem_518688	Sweet Corn
1115	G8_518751	Sweet Corn
1116	S43_518615	Sweet Corn
1117	Ames23510_GCTGTGGA	Sweet Corn
1118	Ames24723_CCACAA	Unclassified
1119	M45_518687	Sweet Corn
1120	Ia59_250581230	Sweet Corn
1121	Burnell_Golden_Bantam_518584	Sweet Corn
1122	Ames22043_TAACGA	Sweet Corn
1123	Me244_Wb_518498	Sweet Corn
1124	Baxters_Golden_Bantam_518509	Sweet Corn
1125	Me123_518606	Sweet Corn
1126	Ames22040_CCGGATAT	Sweet Corn
1127	Ames22038_GTACTT	Sweet Corn
1128	Me100_518689	Sweet Corn
1129	Me_121_Wa_518691	Sweet Corn
1130	Ames22039_CGAT	Sweet Corn
1131	Pease_Crosby_Sweet_Corn_518567	Sweet Corn
1132	Olcott_250581440	Sweet Corn
1133	Olcott_250581444	Sweet Corn
1134	Olcott_250581496	Sweet Corn
1135	No_1577_518559	Sweet Corn
1136	NSL32718_AACCGAGA	Unclassified
1137	Me1_518624	Sweet Corn
1138	Ames22037_CATCGT	Sweet Corn
1139	Ames22015_CCAGCT	Sweet Corn
1140	Wh1095407_2_518725	Sweet Corn
1141	Ames22015_ACCGCT	Sweet Corn
1142	Ma83608_250581412	Sweet Corn
1143	PI267169_TAGCGGA	Unclassified
1144	C4_250581248	Sweet Corn
1145	Ames22067_TCTCAGTC	Sweet Corn
1146	Ames22067_TGAATC	Sweet Corn
1147	W7151_518305	Sweet Corn
1148	W7151_518583	Sweet Corn
1149	Wh95016a_518222	Sweet Corn
1150	Wh09137R_250581632	Sweet Corn
1151	Wh10035R_250581636	Sweet Corn
1152	Wh9261_250581651	Sweet Corn
1153	Wh9261_250581653	Sweet Corn
1154	Wh9261_250581654	Sweet Corn
1155	GSSS_sh2_518551	Sweet Corn
1156	Whipples_White_518594	Sweet Corn
1157	North_Dakota_Yellow_Sweet_Bulk_518679	Sweet Corn
1158	Ma2410_250581413	Sweet Corn
1159	Ranniaya_Zolotaya_401_518591	Sweet Corn
1160	Sunshine_518504	Sweet Corn
1161	PI233313_CCGGATAT	Sweet Corn
1162	176_518580	Sweet Corn
1163	SD176_250581511	Sweet Corn
1164	SD176_250581397	Sweet Corn
1165	PI233314_CCATGGGT	Sweet Corn
1166	226_518508	Sweet Corn
1167	SD226_250581512	Sweet Corn
1168	VIA5492_250581490	Sweet Corn
1169	PI587134_ATCGTA	Sweet Corn
1170	Ia5220_518727	Sweet Corn
1171	Ia2132_518479	Sweet Corn
1172	ARZM_21_007_518632	Sweet Corn
1173	ARZM_21_002_518706	Sweet Corn
1174	Howling_Mob_518592	Sweet Corn
1175	Late_Mammoth_518697	Sweet Corn
1176	Malatya_Malatya_518492	Sweet Corn
1177	Ames22053_ATCGTA	Sweet Corn
1178	W3647_518665	Sweet Corn
1179	W3647_250581505	Sweet Corn
1180	Ames22016_TGGCTA	Sweet Corn
1181	C15_518673	Sweet Corn
1182	C15_250581295	Sweet Corn
1183	C15_250581502	Sweet Corn
1184	C15_518293	Sweet Corn
1185	C22_518655	Sweet Corn
1186	Ames22018_GCCAGT	Sweet Corn
1187	PI553054_ATCGTA	Unclassified
1188	Black_Mexican_518555	Sweet Corn
1189	ARZM_21_008_518677	Sweet Corn
1190	13S000206_250394005	US Southwest
1191	13S021503_250394065	US Southwest
1192	13S040904_250394152	US Southwest
1193	PI358526_TCAC	Sweet Corn
1194	PI506413_TTCCTGGA	Unclassified
1195	M6415_250581267	Sweet Corn
1196	M6421_250581535	Sweet Corn
1197	Wh10110R_250581534	Sweet Corn
1198	PI506412_TCTCAGTC	Unclassified
1199	PI506411_GTGAGGGT	Unclassified
1200	Wh96011_250581660	Sweet Corn
1201	NJ116_Wb_518563	Sweet Corn
1202	Ames22046_TAGGAA	Sweet Corn
1203	NJ116_Wa_518651	Sweet Corn
1204	Ames22045_AGCCC	Sweet Corn
1205	NJ112_518500	Sweet Corn
1206	Ames22044_GAGGA	Sweet Corn
1207	Wh09083_250581627	Sweet Corn
1208	Wh09068_250581625	Sweet Corn
1209	Wh08092_250581507	Sweet Corn
1210	Wh08115b_250581621	Sweet Corn
1211	Jubileeex9017_250581406	Sweet Corn
1212	Wh08091_250581619	Sweet Corn
1213	EP82_TCTGTGA	Sweet Corn
1214	Cuzco_suse_518622	Sweet Corn
1215	Wh09009_250581622	Sweet Corn
1216	Wh09068_250581271	Sweet Corn
1217	Wh09068_250581508	Sweet Corn
1218	Wu99823_250581674	Sweet Corn
1219	Wh07165R_250581616	Sweet Corn
1220	Wh08028b_250581528	Sweet Corn
1221	Ames22031_TCTCAGTC	Sweet Corn
1222	Ia5145_518587	Sweet Corn
1223	Wh09075_250581626	Sweet Corn
1224	Wh09087_250581628	Sweet Corn
1225	Wh03031_250581549	Sweet Corn
1226	Wh03031_250581517	Sweet Corn
1227	Wh03031_250581566	Sweet Corn
1228	Wh08042_250581618	Sweet Corn
1229	Wh08022_250581615	Sweet Corn
1230	Wu00801_250581665	Sweet Corn
1231	Wh09126R_250581630	Sweet Corn
1232	Wh09129R_250581631	Sweet Corn
1233	Wh05066a_250581605	Sweet Corn
1234	Wh98044_250581663	Sweet Corn
1235	Wh07165R_250581533	Sweet Corn
1236	Wh10110R_250581642	Sweet Corn
1237	Wh10080_250581640	Sweet Corn
1238	Wh07013_250581608	Sweet Corn
1239	Wh96034_250581661	Sweet Corn
1240	Wh96034_250581662	Sweet Corn
1241	Wh94053_518342	Sweet Corn
1242	Wh05070a_518747	Sweet Corn
1243	Wh10049R_250581638	Sweet Corn
1244	Wh10062R_250581501	Sweet Corn
1245	Wh93016_250581656	Sweet Corn
1246	Wh05032a_250581571	Sweet Corn
1247	Wh05032a_250581572	Sweet Corn
1248	Wh10062R_250581639	Sweet Corn
1249	Wh10140R_250581643	Sweet Corn
1250	Wh93017_250581657	Sweet Corn
1251	Wh07061a_250581612	Sweet Corn
1252	Wh00051_250581516	Sweet Corn
1253	Wh00051_250581563	Sweet Corn
1254	Wh00033_250581561	Sweet Corn
1255	Wh07051_250581611	Sweet Corn
1256	Wuh08127i_250581685	Sweet Corn
1257	Wuh07177i_250581676	Sweet Corn
1258	Wuh07177i_250581675	Sweet Corn
1259	Wh00065_250581564	Sweet Corn
1260	Wh05081a_518402	Sweet Corn
1261	Wh05081b_250581526	Sweet Corn
1262	Wh05066a_250581606	Sweet Corn
1263	Wh05081b_250581607	Sweet Corn
1264	Wh00050_250581562	Sweet Corn
1265	Wh07165R_250581613	Sweet Corn
1266	M6388_250581532	Sweet Corn
1267	Wh08031_250581617	Sweet Corn
1268	Wh07166R_250581519	Sweet Corn
1269	Wh07166R_250581614	Sweet Corn
1270	Wh07166R_250581294	Sweet Corn
1271	Wh09141R_250581500	Sweet Corn
1272	Wh09141R_250581633	Sweet Corn
1273	Wh10163_250581644	Sweet Corn
1274	C68Rx552_63_518728	Sweet Corn
1275	C68_518046	Sweet Corn
1276	C68_250581253	Sweet Corn
1277	C68_250581234	Sweet Corn
1278	C68_250581250	Sweet Corn
1279	C68_518718	Sweet Corn
1280	Ames22023_ATTGGAT	Sweet Corn
1281	C65_250581252	Sweet Corn
1282	Wh92054_250581652	Sweet Corn
1283	Wh93006_250581655	Sweet Corn
1284	Wh10113R_518741	Sweet Corn
1285	Wh10110R_250581641	Sweet Corn
1286	Wh07020a_250581610	Sweet Corn
1287	Wh07020a_250581609	Sweet Corn
1288	Wuh98032_250581700	Sweet Corn
1289	Wuh98032_250581699	Sweet Corn
1290	PI567794_ATGCCT	Sweet Corn
1291	PI567792_GGAAGA	Sweet Corn
1292	A684su_518661	Sweet Corn
1293	A685su_518516	Sweet Corn
1294	PI567793_AAAAGTT	Sweet Corn
1295	IL696a_250581362	Sweet Corn
1296	Coroico_sh2_NCLB_518595	Sweet Corn
1297	Wh10006R_250581634	Sweet Corn
1298	Mexican_Dent_sh2_518702	Sweet Corn
1299	Wh10173V_250581645	Sweet Corn
1300	Wh10216V_250581646	Sweet Corn
1301	Wh04036VW_250581558	Sweet Corn
1302	Wh04037VY_250581568	Sweet Corn
1303	Wh04036V_518720	Sweet Corn
1304	Wh04036VW_250581569	Sweet Corn
1305	Wh04036VW_250581570	Sweet Corn
1306	Wh10231V_518729	Sweet Corn
1307	W6462_518649	Sweet Corn
1308	Ames22060_GCGT	Sweet Corn
1309	IL699e_250581363	Sweet Corn
1310	Ma5125_250581415	Sweet Corn
1311	Ia5125_518578	Sweet Corn
1312	Ia5125_CATCGT	Sweet Corn
1313	PI587135_GGATTGGT	Sweet Corn
1314	Ames27117_CCTAC	Sweet Corn
1315	Ia5125B_518581	Sweet Corn
1316	Ia5125B_518183	Sweet Corn
1317	NSL42805_CATGTTA	Sweet Corn
1318	R825_518715	Sweet Corn
1319	If825_518726	Sweet Corn
1320	Wh92047_250581649	Sweet Corn
1321	Wh92047_250581529	Sweet Corn
1322	Wh92047_250581650	Sweet Corn
1323	I45_250581263	Sweet Corn
1324	Ia45_1_250581521	Sweet Corn
1325	Ia45_3_250581523	Sweet Corn
1326	Ia45_2_250581522	Sweet Corn
1327	EP58_CCACAA	Sweet Corn
1328	A10579_250581236	Sweet Corn
1329	Ames22065_TAGCATGC	Sweet Corn
1330	W6757_518561	Sweet Corn
1331	Ames22024_GTACTT	Sweet Corn
1332	C90_518495	Sweet Corn
1333	We02412_250581539	Sweet Corn
1334	NE_HY_13A_518513	Sweet Corn
1335	Ames22028_GAATTCA	Sweet Corn
1336	Ia2003_518699	Sweet Corn
1337	5261_518690	Sweet Corn
1338	NSL15405_GCCAGT	Sweet Corn
1339	Ia5261_250581531	Sweet Corn
1340	Me121_wb_250581431	Sweet Corn
1341	Ames22064_CGCAT	Sweet Corn
1342	Ames22064_TAGCGGA	Sweet Corn
1343	Ames22051_CGGTAGA	Sweet Corn
1344	C23_su_518723	Sweet Corn
1345	W1736_518675	Sweet Corn
1346	W1736_250581506	Sweet Corn
1347	W6728_250581503	Sweet Corn
1348	W6728_518538	Sweet Corn
1349	W6714_518481	Sweet Corn
1350	Ames22061_CGTGTGGT	Sweet Corn
1351	ILB5870_250581403	Sweet Corn
1352	Ames22026_CATAAGT	Sweet Corn
1353	IaEV3002_250581272	Sweet Corn
1354	Wh10802R_518752	Sweet Corn
1355	Fa32B_250581525	Sweet Corn
1356	P737M20_518609	Sweet Corn
1357	PI644102_TATTTTT	Sweet Corn
1358	Ia2132_Goodman_Buckler_518643	Sweet Corn
1359	M162W_GGAAC	Unclassified
1360	IA2132_CGCTGAT	Sweet Corn
1361	Ames28364_TCTCAGTC	Sweet Corn
1362	Florida_32_518714	Sweet Corn
1363	PI644100_TGCAAGGA	Sweet Corn
1364	B5870_250581241	Sweet Corn
1365	Wu99811_250581673	Sweet Corn
1366	Wu04806_250581669	Sweet Corn
1367	Wu99811_250581658	Sweet Corn
1368	13S021601_250394066	US Southwest
1369	13S041410_250394155	US Southwest
1370	13S001004_250394006	US Southwest
1371	13S021603_250394067	US Southwest
1372	GTS1_518660	Sweet Corn
1373	Aunt_Marys_518539	Sweet Corn
1374	Atkinson_518540	Sweet Corn
1375	471_U6_250581233	Sweet Corn
1376	PI550492_GCCAGT	Sweet Corn
1377	EP61_TACAT	Sweet Corn
1378	EP62_TAACGA	Sweet Corn
1379	NSL42808_GCTGTGGA	Sweet Corn
1380	If853_250581275	Sweet Corn
1381	R853_518499	Sweet Corn
1382	R853_250581483	Sweet Corn
1383	PAIA_453_518608	Sweet Corn
1384	Ia453_518596	Sweet Corn
1385	Ia453_250581270	Sweet Corn
1386	EP83_TTCCTGGA	Sweet Corn
1387	Ia453_518440	Sweet Corn
1388	Ames22030_TATCGGGA	Sweet Corn
1389	IL453b_250581309	Sweet Corn
1390	I817_250581264	Sweet Corn
1391	W6366_518552	Sweet Corn
1392	Ames22059_GATC	Sweet Corn
1393	ARZM_21_009_518530	Sweet Corn
1394	Me2_250581432	Sweet Corn
1395	Me2rt_250581433	Sweet Corn
1396	Me2rt_250581427	Sweet Corn
1397	Me2rt_250581492	Sweet Corn
1398	Me2rt_250581498	Sweet Corn
1399	NJ618_250581438	Sweet Corn
1400	C8w_250581256	Sweet Corn
1401	Ames22052_TACAT	Sweet Corn
1402	Ames22041_GAGGA	Sweet Corn
1403	Me135_518577	Sweet Corn
1404	SD42_250581510	Sweet Corn
1405	PI233312_CTACGGA	Sweet Corn
1406	42_518515	Sweet Corn
1407	PI535921_GAATTCA	Unclassified
1408	469_518564	Sweet Corn
1409	SD469_250581514	Sweet Corn
1410	PI233318_GCTTA	Sweet Corn
1411	789_518641	Sweet Corn
1412	SD789_518721	Sweet Corn
1413	Ames22054_CATCT	Sweet Corn
1414	W3722_518546	Sweet Corn
1415	IL1171_250581280	Sweet Corn
1416	C5_NT_250581251	Sweet Corn
1417	Ames26813_CTCC	Sweet Corn
1418	C5_518711	Sweet Corn
1419	Ames22029_CCAGCT	Sweet Corn
1420	Ia2076_518685	Sweet Corn
1421	SD884_250581520	Sweet Corn
1422	PI233323_TAGGCCAT	Sweet Corn
1423	IL110K_250581226	Sweet Corn
1424	IL671a_250581355	Sweet Corn
1425	IP39_518545	Sweet Corn
1426	P39_New_250581443	Sweet Corn
1427	P39xRp1d_518674	Sweet Corn
1428	Ames22032_CTACGGA	Sweet Corn
1429	P39Le_253_60_250581478	Sweet Corn
1430	P39LE_261_61_250581479	Sweet Corn
1431	C30_250581246	Sweet Corn
1432	Ames26815_CTCCGA	Sweet Corn
1433	P39_10_226_250581445	Sweet Corn
1434	SD909_250581235	Sweet Corn
1435	909_518637	Sweet Corn
1436	PI233322_CGCTT	Sweet Corn
1437	IL689a_250581360	Sweet Corn
1438	Ames22036_GGTTGT	Sweet Corn
1439	Ma32_518601	Sweet Corn
1440	C38_518648	Sweet Corn
1441	C31_518612	Sweet Corn
1442	Ames22020_ATTAATT	Sweet Corn
1443	Ames22021_TAGCGGA	Sweet Corn
1444	P39M94_250581481	Sweet Corn
1445	Ames22063_TCTGTGA	Sweet Corn
1446	W6720_2_518520	Sweet Corn
1447	Ames22063_TCTAGGA	Sweet Corn
1448	Ames22062_CCGGATAT	Sweet Corn
1449	Ames22062_AGCTA	Sweet Corn
1450	W6720_1_518656	Sweet Corn
1451	NSL8585_GTCAA	Sweet Corn
1452	P39_518709	Sweet Corn
1453	NSL8583_GCTGTGGA	Sweet Corn
1454	P39a_518664	Sweet Corn
1455	P39_518668	Sweet Corn
1456	P39b_250581446	Sweet Corn
1457	P39_518059	Sweet Corn
1458	PI587133_GTCAA	Sweet Corn
1459	NSL81597_TAATA	Unclassified
1460	Ames22048_ACTA	Sweet Corn
1461	P39M96_518571	Sweet Corn
1462	PI233320_ATTCAGT	Sweet Corn
1463	PI233320_CGCTT	Sweet Corn
1464	SD883_250581518	Sweet Corn
1465	883_518602	Sweet Corn
1466	P35_250581442	Sweet Corn
1467	Z024E0116_GTGCGATT	Unclassified
1468	Z024E0276_CTGAAGAA	Unclassified
1469	Ames28186_CGTCA	Sweet Corn
1470	PI535913_TCACC	Unclassified
1471	P39_TATTTTT	Sweet Corn
1472	Ames28186_GCTCTA	Sweet Corn
1473	PI550571_TGGTACGT	Unclassified
1474	Ames28186_CTCC	Sweet Corn
1475	B73_TGGTACGT	stiff stalk
1476	P39_GATC	Sweet Corn
1477	P39_Goodman_Buckler_518671	Sweet Corn
1478	IL648_250581353	Sweet Corn
1479	W5543_518618	Sweet Corn
1480	Ames22056_GAGGA	Sweet Corn
1481	Ames22058_CCAGCT	Sweet Corn
1482	W5579_518616	Sweet Corn
1483	Separation_from_204812_518605	Sweet Corn
1484	IL751a_250581372	Sweet Corn
1485	34f_250581232	Sweet Corn
1486	IL86e_250581400	Sweet Corn
1487	Strain_451B_4_68B_518541	Sweet Corn
1488	PI358529_ATGCCT	Sweet Corn
1489	IL451b_250581308	Sweet Corn
1490	SD277_250581513	Sweet Corn
1491	PI233315_GAACTTC	Sweet Corn
1492	277_518502	Sweet Corn
1493	908_518517	Sweet Corn
1494	PI233321_CCTAC	Sweet Corn
1495	SD908_518753	Sweet Corn
1496	ARZM_16_011_518528	Sweet Corn
1497	Separation_from_212335_518694	Sweet Corn
1498	Wh08092_250581620	Sweet Corn
1499	EP85_CATAAGT	Sweet Corn
1500	EP84_ACAGGGAA	Sweet Corn
1501	Wh98063_250581664	Sweet Corn
1502	Wh04020a_250581567	Sweet Corn
1503	Wh01001_250581565	Sweet Corn
1504	SC6069_250581485	Sweet Corn
1505	We05401_250581541	Sweet Corn
1506	We05407_250581542	Sweet Corn
1507	We05408_250581543	Sweet Corn
1508	Wuh07182i_518740	Sweet Corn
1509	Wuh07183i_518707	Sweet Corn
1510	Wuh09191i_250581698	Sweet Corn
1511	Wuh09093i_518108	Sweet Corn
1512	Wuh09170i_250581694	Sweet Corn
1513	Wuh07466i_250581682	Sweet Corn
1514	We05411_250581546	Sweet Corn
1515	We05411_250581545	Sweet Corn
1516	We05410_250581544	Sweet Corn
1517	Wuh07429i_250581398	Sweet Corn
1518	Wuh07429i_250581681	Sweet Corn
1519	Wuh07429i_250581659	Sweet Corn
1520	Wuh07429i_250581686	Sweet Corn
1521	Wuh07429i_250581530	Sweet Corn
1522	Wuh09164i_250581693	Sweet Corn
1523	Wuh09188i_250581697	Sweet Corn
1524	We09402_250581554	Sweet Corn
1525	We11406_250581559	Sweet Corn
1526	We11406_250581560	Sweet Corn
1527	We09413_250581555	Sweet Corn
1528	We02404_250581537	Sweet Corn
1529	We01407_250581536	Sweet Corn
1530	Wu04401_250581668	Sweet Corn
1531	Wu00802_250581667	Sweet Corn
1532	We02406_250581538	Sweet Corn
1533	V775_250581488	Sweet Corn
1534	Wh09061_250581262	Sweet Corn
1535	Wh09033_250581623	Sweet Corn
1536	Wh09061_250581624	Sweet Corn
1537	We09425_250581556	Sweet Corn
1538	We09425_250581284	Sweet Corn
1539	Wuh09098i_250581688	Sweet Corn
1540	Wuh09097i_250581687	Sweet Corn
1541	Wuh07422i_250581680	Sweet Corn
1542	Wuh07413i_250581679	Sweet Corn
1543	Wuh09153i_250581692	Sweet Corn
1544	Ames24710_ACAAA	Unclassified
1545	PI644099_TGCGA	Sweet Corn
1546	Florida_56_518666	Sweet Corn
1547	Ia2256_250581266	Sweet Corn
1548	Ia2256_250581254	Sweet Corn
1549	SC1441_250581484	Sweet Corn
1550	ILB5765_250581402	Sweet Corn
1551	B5765_250581240	Sweet Corn
1552	Wuh09144i_250581689	Sweet Corn
1553	Wuh09149i_250581690	Sweet Corn
1554	Wuh09150i_250581691	Sweet Corn
1555	Wuh09183i_250581504	Sweet Corn
1556	Wuh09183i_250581696	Sweet Corn
1557	Wuh09174i_250581695	Sweet Corn
1558	Wuh07469i_250581683	Sweet Corn
1559	Wuh07186i_250581677	Sweet Corn
1560	Wuh07186i_250581678	Sweet Corn
1561	We06409b_250581548	Sweet Corn
1562	We03418a_250581540	Sweet Corn
1563	We06409a_250581547	Sweet Corn
1564	We06410_250581550	Sweet Corn
1565	Wuh07481i_250581684	Sweet Corn
1566	Wh05051_250581573	Sweet Corn
1567	Wu99811_250581670	Sweet Corn
1568	Wu04819_250581671	Sweet Corn
1569	We08414a_250581552	Sweet Corn
1570	We08417a_250581553	Sweet Corn
1571	We08408_250581551	Sweet Corn
1572	Wu10802R_250581672	Sweet Corn
1573	W822Gse_250581487	Sweet Corn
1574	W822GSe_250581486	Sweet Corn
1575	W5552_518654	Sweet Corn
1576	Ames22057_GAGGA	Sweet Corn
1577	WVG3_518736	Sweet Corn
1578	Wh10034R_250581635	Sweet Corn
1579	Wh10046R_250581637	Sweet Corn
1580	IL454a_250581310	Sweet Corn
1581	IL303b_250581291	Sweet Corn
1582	IL757b_250581373	Sweet Corn
1583	Ames22033_TCGAAGA	Sweet Corn
1584	Ill_101Q_518585	Sweet Corn
1585	NJ159_250581437	Sweet Corn
1586	NJ159_518635	Sweet Corn
1587	Ames22047_ACGTGGTA	Sweet Corn
1588	Strain_465A_421_68B_518478	Sweet Corn
1589	PI358530_GGAAGA	Sweet Corn
1590	IL465a_250581311	Sweet Corn
1591	IL14C_250581229	Sweet Corn
1592	PI358523_GTACTT	Sweet Corn
1593	Ames27118_TGCTGGA	Sweet Corn
1594	IL14H_518642	Sweet Corn
1595	IL14H_518462	Sweet Corn
1596	IL14b_250581285	Sweet Corn
1597	IL14b_250581278	Sweet Corn
1598	Il14H_AACGCCT	Sweet Corn
1599	Il14H_TGCAAGGA	Sweet Corn
1600	14H_588_68B_518705	Sweet Corn
1601	IL14H_ATATGT	Sweet Corn
1602	Ames22066_ACAGGGAA	Sweet Corn
1603	W6786_518575	Sweet Corn
1604	W6786_250581493	Sweet Corn
1605	IaEV3004_518710	Sweet Corn
1606	IaEV3015_250581273	Sweet Corn
1607	Ames22027_GGTTGT	Sweet Corn
1608	Ames27119_ATGCCT	Sweet Corn
1609	IL101T_518657	Sweet Corn
1610	IL101T_518029	Sweet Corn
1611	Il101_TAACGA	Sweet Corn
1612	PI358539_TAGCATGC	Sweet Corn
1613	Strain_T35_388_68A_518730	Sweet Corn
1614	IL393a_250581302	Sweet Corn
1615	IL395a_250581303	Sweet Corn
1616	PI358535_TACAT	Sweet Corn
1617	Strain_T24_395_68B_518617	Sweet Corn
1618	PI358536_GCCAGT	Sweet Corn
1619	PI358538_CAGA	Sweet Corn
1620	Strain_T33_399_68B_518340	Sweet Corn
1621	PI358537_CCTAC	Sweet Corn
1622	Strain_T32_397_68r_518744	Sweet Corn
1623	IL713a_250581367	Sweet Corn
1624	PI358534_AGTGGA	Sweet Corn
1625	Strain_T20_2_68B_518650	Sweet Corn
1626	Strain_T20_2_68B_518749	Sweet Corn
1627	IL430a_250581304	Sweet Corn
1628	PI358533_GGACCTA	Sweet Corn
1629	IL437a_250581305	Sweet Corn
1630	IL103a_250581276	Sweet Corn
1631	IL104g_250581274	Sweet Corn
1632	IL104g_250581277	Sweet Corn
1633	IL776a_250581381	Sweet Corn
1634	IL701e_250581365	Sweet Corn
1635	IL7_250581364	Sweet Corn
1636	PI358528_TAGCGGA	Sweet Corn
1637	IL773a_250581379	Sweet Corn
1638	IL733a_250581369	Sweet Corn
1639	IL729a_250581368	Sweet Corn
1640	IL795a_250581390	Sweet Corn
1641	IL692c_250581361	Sweet Corn
1642	IL799b_250581394	Sweet Corn
1643	IL607a_518746	Sweet Corn
1644	IL803a_518755	Sweet Corn
1645	IL91j_250581401	Sweet Corn
1646	IL744a_250581370	Sweet Corn
1647	IL775a_250581380	Sweet Corn
1648	IL778c_250581383	Sweet Corn
1649	IL796a_250581391	Sweet Corn
1650	IL766a_250581377	Sweet Corn
1651	IL801a_250581396	Sweet Corn
1652	IL801a_250581395	Sweet Corn
1653	IL764b_250581375	Sweet Corn
1654	IL804a_250581399	Sweet Corn
1655	IL779a_518597	Sweet Corn
1656	Ames27447_TGCGA	Sweet Corn
1657	IL778d_518682	Sweet Corn
1658	Ames27446_GCGGAAT	Sweet Corn
1659	IL778d_518235	Sweet Corn
1660	IL442a_250581306	Sweet Corn
1661	IL747b_250581371	Sweet Corn
1662	IL789b_250581386	Sweet Corn
1663	Ma609_250581499	Sweet Corn
1664	IL772a_250581378	Sweet Corn
1665	83610b_518733	Sweet Corn
1666	83612b_518662	Sweet Corn
1667	IL767b_518590	Sweet Corn
1668	Ames27445_TCTCAGTC	Sweet Corn
1669	Ames27445_TATTGCA	Sweet Corn
1670	IL797a_250581392	Sweet Corn
1671	IL777a_250581382	Sweet Corn
1672	IL731a_518529	Sweet Corn
1673	Ames27444_CGCGGT	Sweet Corn
1674	Ames27444_ATCGTAT	Sweet Corn
1675	IL802b_Ht2_518739	Sweet Corn
1676	IL677a_518532	Sweet Corn
1677	IL677a_250581388	Sweet Corn
1678	IL677a_250581358	Sweet Corn
1679	IL677a_250581384	Sweet Corn
1680	Il677a_GAACTTC	Sweet Corn
1681	IL677a_250581424	Sweet Corn
1682	Ames27120_GAATTCA	Sweet Corn
1683	IL678a_250581359	Sweet Corn
1684	IL761a_250581374	Sweet Corn
1685	IL611a_250581319	Sweet Corn
1686	IL611a_250581318	Sweet Corn
1687	IL661a_250581354	Sweet Corn
1688	IL615a_250581351	Sweet Corn
1689	IL676a_250581357	Sweet Corn
1690	PI358532_GCTCTA	Sweet Corn
1691	676A_348_68B_518614	Sweet Corn
1692	IL618b_250581352	Sweet Corn
1693	M5_250581408	Sweet Corn
1694	IL515a_250581313	Sweet Corn
1695	Ia2730_250581268	Sweet Corn
1696	IL788a_250581385	Sweet Corn
1697	IL200e_250581287	Sweet Corn
1698	IL369b_250581300	Sweet Corn
1699	IL47A_250581312	Sweet Corn
1700	IL368a_250581299	Sweet Corn
1701	IL44b_250581307	Sweet Corn
1702	PI358525_CATCT	Sweet Corn
1703	IL27a_250581290	Sweet Corn
1704	27A_317_68C_518693	Sweet Corn
1705	Ames22025_AAAAGTT	Sweet Corn
1706	IaCG4189_518548	Sweet Corn
1707	Ia4189_250581269	Sweet Corn
1708	IL31a_250581293	Sweet Corn
1709	IL354a_250581297	Sweet Corn
1710	IL325a_518756	Sweet Corn
1711	IL366a_250581298	Sweet Corn
1712	PI358524_TGGCTA	Sweet Corn
1713	IL279AxRp1d_250581289	Sweet Corn
1714	EP60_CGCCTTAT	Sweet Corn
1715	IL21f_250581288	Sweet Corn
1716	IL370a_250581301	Sweet Corn
1717	Luther_Hill_518619	Sweet Corn
1718	Luther_Hill_250581407	Sweet Corn
1719	Hayes_White_Sweet_518569	Sweet Corn
1720	Ames23509_AGGC	Sweet Corn
1721	S4_518646	Sweet Corn
1722	Ames23508_GCCAGT	Sweet Corn
1723	Stowels_Evergreen_518698	Sweet Corn
1724	ARZM_19_069_518667	Sweet Corn
1725	Chile_332_518543	Sweet Corn
1726	No_156_518636	Sweet Corn
1727	Maiz_Amarilla_Evergreen_518560	Sweet Corn
1728	M822_250581410	Sweet Corn
1729	Separation_from_183739_518501	Sweet Corn
1730	Kepen_Sivrihisar_518579	Sweet Corn
1731	Kapen_Sivrihisar_518533	Sweet Corn
1732	12S012901_250054111	US Puebloan
1733	Tesuque_Pueblo_518599	Sweet Corn
1734	12S013401_250054113	US Puebloan
1735	12S013001_250054112	US Puebloan
1736	12S012801_250054110	US Puebloan
1737	12S012601_250054109	US Puebloan
1738	Oregon_Evergreen_518477	Sweet Corn
1739	ARZM_20_006_518503	Sweet Corn
1740	Oregon_Evergreen_518518	Sweet Corn
1741	Early_Evergreen_518613	Sweet Corn
1742	IL18b_250581286	Sweet Corn
1743	13B_587_68A_518623	Sweet Corn
1744	IL13B_250581227	Sweet Corn
1745	PI358522_GCCAGT	Sweet Corn
1746	ARZM_20_005_518550	Sweet Corn
1747	ARZM_19_057_518603	Sweet Corn
1748	Strain_675A_415_68B_518754	Sweet Corn
1749	PI358531_GGACCTA	Sweet Corn
1750	Strain_304A_408_68B_518731	Sweet Corn
1751	Strain_304A_408_68B_518639	Sweet Corn
1752	PI358527_GGTTGT	Sweet Corn
1753	IL543c_250581314	Sweet Corn
1754	IL557a_250581317	Sweet Corn
1755	IL125b_250581283	Sweet Corn
1756	IL545_250581315	Sweet Corn
1757	IL765a_250581376	Sweet Corn
1758	IL11D_250581281	Sweet Corn
1759	PI358521_CAGA	Sweet Corn
1760	IL323a_518032	Sweet Corn
1761	IL328a_250581296	Sweet Corn
1762	ARZM_19_051_518524	Sweet Corn
1763	ARZM_21_018_518625	Sweet Corn
1764	NSL32719_CGAA	Unclassified
1765	NSL32723_TATCGGGA	Unclassified
1766	ND1_518231	Unclassified
1767	ND1_250581436	Unclassified
1768	Ames30523_ATGCGT	landraces
1769	MR02_Assiniboine_TCGTT	Unclassified
1770	Nueta_Sweet_Corn_518534	Sweet Corn
1771	Nueta_518527	Sweet Corn
1772	PI596503_GTATT	Unclassified
1773	PI596503_CGCTTAA	Unclassified
1774	PI596505_CTGTA	Unclassified
1775	13S007605_250394043	US Puebloan
1776	PI553061_ACCGT	Unclassified
1777	PI553062_GCTGTGGA	popcorn
1778	PI553062_GCGA	popcorn
1779	13S005704_250394032	US Puebloan
1780	13S026905_250394172	US Puebloan
1781	13S049507_250394281	US Puebloan
1782	13S007609_250394314	US Puebloan
1783	13S007602_250394313	US Puebloan
1784	13S048101_250394273	US Puebloan
1785	13S048109_250394275	US Puebloan
1786	13S007903_250394044	US Puebloan
1787	13S048102_250394274	US Puebloan
1788	PI340873_TAACGA	Unclassified
1789	PI340872_AGGAT	Unclassified
1790	PI340869_ACCGT	Unclassified
1791	PI340870_ACGTGGTA	Unclassified
1792	PI340871_ACAAA	Unclassified
1793	PI340878_ACGTGTT	Unclassified
1794	PI340861_TAGCATGC	Unclassified
1795	PI340861_TATTTTT	Unclassified
1796	PI340862_TTCTC	Unclassified
1797	PI340863_CATAAGT	Unclassified
1798	NSL75976_GCTAGTGT	popcorn
1799	NSL75971_GGTGT	Unclassified
1800	NSL75976_TGCTGGA	popcorn
1801	PI340860_GATC	Unclassified
1802	Ames24575_ACGTGGTA	popcorn
1803	IDS28_GCTCTA	popcorn
1804	Ames26799_TAATA	Unclassified
1805	NSL75970_AACCGAGA	popcorn
1806	PI340877_CTTCCA	Unclassified
1807	PI340866_CTATTA	popcorn
1808	PI340867_CGCTT	Unclassified
1809	PI340865_CCTAC	popcorn
1810	PI340868_TGCGA	popcorn
1811	PI340876_GTCAA	Unclassified
1812	Ames28981_ACAAA	popcorn
1813	PI542778_TAGGCCAT	popcorn
1814	PI340835_ATTGATC	popcorn
1815	Ames28989_GAATTCA	popcorn
1816	Ames28972_TATCGGGA	popcorn
1817	Ames28995_ACCTAA	popcorn
1818	Ames28988_TCAC	popcorn
1819	Ames28987_TTCCTGGA	popcorn
1820	Ames28990_CATAAGT	popcorn
1821	Ab26A_TGGCTA	Unclassified
1822	Ames28990_TGCATAGA	popcorn
1823	Ames28978_AAAAGTT	popcorn
1824	Ames28978_CCTGCA	popcorn
1825	Ames28977_CTTCCA	popcorn
1826	Ames28976_CTGTA	Unclassified
1827	Ames28971_ACGACTAC	popcorn
1828	Ames28973_CCTAC	popcorn
1829	Ames28973_CATTAGT	popcorn
1830	Ames28993_ATTGGAT	Unclassified
1831	Ames28992_ATTGA	popcorn
1832	Ames28991_GGATTGGT	popcorn
1833	Ames28984_AGCGATAA	popcorn
1834	Ames28984_AATATGC	popcorn
1835	Ames29030_GTCAA	popcorn
1836	Ames28974_GAGGA	popcorn
1837	Ames28996_GCGT	popcorn
1838	Ames28997_AGGAT	Unclassified
1839	Ames28997_CTAATGT	Unclassified
1840	Ames28985_CCAGCT	popcorn
1841	Ames28994_CGTCTA	popcorn
1842	Ames28994_CTGTA	popcorn
1843	Ames28982_AGGAT	popcorn
1844	Ames28983_CGCCTTAT	Unclassified
1845	Ab18_CTTCCA	Unclassified
1846	Ames28980_TCAC	popcorn
1847	Ames28979_AGGAT	popcorn
1848	Ames28970_CTTGCTT	popcorn
1849	Ames28975_AGGC	popcorn
1850	Ames28975_GCAGTTC	popcorn
1851	Ames28986_GTCGATT	popcorn
1852	Ames29000_CATAAGT	Unclassified
1853	Ames28999_CTCC	popcorn
1854	Ames28998_CTTGCTT	popcorn
1855	Mp339_GTCAA	Unclassified
1856	HP301_GAATTCA	popcorn
1857	PI587131_AGCCC	popcorn
1858	IDS91_CGTGTGGT	popcorn
1859	Ames24577_GATC	popcorn
1860	PI340845_AATTGGC	popcorn
1861	PI553058_CGGTAGA	Unclassified
1862	PI553060_AAAAGTT	Unclassified
1863	PI340841_TCGTT	Unclassified
1864	PI340846_CGCGGAGA	popcorn
1865	PI340844_CCGGATAT	Unclassified
1866	PI340842_CGCCTTAT	Unclassified
1867	PI340843_TCACC	Unclassified
1868	Ames29015_TCTGTGA	popcorn
1869	Ames29008_GGTGT	popcorn
1870	Ames29007_AGGC	popcorn
1871	PI542777_CTATTA	Unclassified
1872	Ames29006_TATCGGGA	popcorn
1873	Ames29004_TGCGA	Unclassified
1874	Ames29005_ATGCCT	popcorn
1875	Ames29001_AACCGAGA	popcorn
1876	Ames29002_GTCAA	popcorn
1877	Ames29003_ACGTGGTA	popcorn
1878	Ames29020_AACAAGGT	popcorn
1879	Ames29020_TAATA	popcorn
1880	Ames29021_CGAT	popcorn
1881	Ames29019_TGCTGGA	popcorn
1882	Ames29017_GTTGAA	popcorn
1883	Ames29018_ATTGA	popcorn
1884	Ames29016_CGCGGT	popcorn
1885	Ames29011_GCTCTA	popcorn
1886	Ames29014_CGCCTTAT	popcorn
1887	Ames29013_TAGCGGA	popcorn
1888	Ames29012_TCAC	popcorn
1889	Ames29010_TGATACA	popcorn
1890	Ames29010_TAGCATGC	popcorn
1891	Ames29009_TGCAAGAA	popcorn
1892	Ames29009_GAGATA	popcorn
1893	PI587130_GAACTTC	Ames282
1894	4722_ACGTGGTA	Unclassified
1895	PI340837_GTATACTA	popcorn
1896	NSL75977_CGCGGAGA	popcorn
1897	NSL22628_GTCAA	Unclassified
1898	SA24_TCAC	popcorn
1899	SA24_AGCCC	popcorn
1900	SA24_TCGTT	popcorn
1901	SA24_GTCGATT	popcorn
1902	SA24_GGATTGGT	popcorn
1903	SA24_ACCGT	popcorn
1904	SA24_CTAGC	popcorn
1905	SA24_TAGGCCAT	popcorn
1906	Ames27188_TAACGA	popcorn
1907	SA24_GCTTA	popcorn
1908	SA24_CGCTT	popcorn
1909	SA24_GTTGAA	popcorn
1910	SA24_TTCAGA	popcorn
1911	SA24_AGGC	popcorn
1912	SA24_CATAAGT	popcorn
1913	SA24_TCTGTGA	popcorn
1914	SA24_ACGACTAC	popcorn
1915	SA24_GTAA	popcorn
1916	SA24_GGAAC	popcorn
1917	SA24_GTACTT	popcorn
1918	SA24_ATATGT	popcorn
1919	SA24_CTGTA	popcorn
1920	SA24_AGGAT	popcorn
1921	SA24_CATCT	popcorn
1922	SA24_CATCGT	popcorn
1923	SA24_TGGCTA	popcorn
1924	SA24_TGGTACGT	popcorn
1925	SA24_ACCTAA	popcorn
1926	IDS69_ATATGT	popcorn
1927	Ames24576_CGTGTGGT	popcorn
1928	PI542715_CCTAC	Unclassified
1929	PI340856_ATTAATT	Unclassified
1930	PI340855_TTCAGA	popcorn
1931	NSL75980_AACT	popcorn
1932	PI542716_GTCGATT	Unclassified
1933	PI340847_CGCTGAT	popcorn
1934	PI340858_CATCT	Unclassified
1935	PI340857_CTAGC	popcorn
1936	PI340859_GTAA	popcorn
1937	PI340851_AATATGC	popcorn
1938	PI340853_ATTGA	Unclassified
1939	NSL75979_TGCTGGA	popcorn
1940	PI340850_GGACCTA	popcorn
1941	PI340854_TGCAAGGA	Unclassified
1942	Sg18_CATCGT	popcorn
1943	PI542776_AATATGC	popcorn
1944	Ames29027_GATC	Unclassified
1945	Ames29026_CCACAA	Unclassified
1946	Ames29025_GCTCTA	Unclassified
1947	Ames29024_AATGTCT	Unclassified
1948	Ames29024_CATCGT	Unclassified
1949	Ames29023_TACAT	Unclassified
1950	Ames29028_CGGTAGA	Unclassified
1951	Ames29022_CCATGGGT	popcorn
1952	PI587132_CTGTA	popcorn
1953	Sg1533_TAGGAA	popcorn
1954	IL707a_250581366	Sweet Corn
1955	PI340839_AATATGC	Unclassified
1956	PI553064_GAACTTC	Unclassified
1957	PI340838_TGCAAGGA	Unclassified
1958	RIMMA0383.1_250049156	US Puebloan
1959	I29_TAGCGGA	Unclassified
1960	Ames27115_GTCAA	Ames282
1961	PI340836_ACGTGGTA	Unclassified
1962	PI340874_TAGGAA	popcorn
1963	PI340875_GCCAGAT	popcorn
1964	PI340875_GCGGAAT	popcorn
1965	Ames26004_TCGAAGA	popcorn
1966	PI596504_TGCAAGGA	popcorn
1967	12S008701_250054096	US Southwest
1968	12S009501_250054098	US Southwest
1969	12S008801_250054097	US Southwest
1970	12S008401_250054095	US Southwest
1971	12S008101_250054094	US Southwest
1972	PI405706_CCATGGGT	Unclassified
1973	PI405707_GTCAA	Unclassified
1974	PI596502_ACTA	Unclassified
1975	PI596502_ACCGAGT	Unclassified
1976	PI596502_CACGACT	Unclassified
1977	NSL29289_CGCGGT	Unclassified
1978	Ames30537_TGTCAAGA	landraces
1979	MR25_PoropoS5_TCAC	Unclassified
1980	PI186230_TGCTGGA	Unclassified
1981	Ames10287_ACCTAA	Unclassified
1982	Ames22792_ACCTAA	Unclassified
1983	PI596506_TGCGA	Unclassified
1984	NSL30056_CAGA	non-stiff stalk
1985	PI200195_CTTCCA	Unclassified
1986	PI200189_ACAAA	Unclassified
1987	NSL22984_GTCGATT	Unclassified
1988	NSL22984_CTGTA	Unclassified
1989	PI200185_AACT	Unclassified
1990	PI200182_GGTGT	Unclassified
1991	PI200182_AACCGAGA	Unclassified
1992	PI200184_TCTCAGTC	Unclassified
1993	PI200188_AATATGC	Unclassified
1994	PI200181_CTATTA	Unclassified
1995	PI200191_GCTCTA	Unclassified
1996	PI221790_GTCATGGT	Unclassified
1997	PI221790_TCTCAGTC	Unclassified
1998	PI221821_TGGCTA	Unclassified
[truncated: 3,383 more rows]
