# Supplementary material for: Genome assembly and population genomic analysis provide insights into the evolution of modern sweet corn
Source: Nat Commun. 2021 Feb 23;12:1227. doi: 10.1038/s41467-021-21380-4 (PMC7902669; doi:10.1038/s41467-021-21380-4)
Supplement: Supplementary file 8 — Source Data [file 41467_2021_21380_MOESM8_ESM.xlsx]

## Sheet: Supplementary Figure 4
Supplmentary Figure 4. Number of core, dispensable and unique genes in Ia453-sh2 and other six field corn genomes.
	Genotype	Number of core genes	Dispensable genes	Unique genes
	B73	22211	17997	7944
	Mo17	22491	10948	4424
	W22	22750	13858	3837
	EP1	22492	20203	3147
	F7	22551	21371	3986
	DK105	22629	20203	3860
	Ia453-sh2	21136	12088	4599

## Sheet: Supplementary Figure 6b
Supplementary Figure 6b
	GeneID	Log2 transformed reads per Gb (RPG)
	Zm00045a030178	6.62799
	Zm00045a046064	0.97728
	Zm00045a030528	0
	Zm00045a011525	0
	Zm00045a021614	0
	Zm00045a028561	0
